# Supplementary material for: Diversity of ESBL-producing E. coli in various water and sediment types
Source: PLoS One. 2025 Dec 9;20(12):e0338703. doi: 10.1371/journal.pone.0338703 (PMC12688148; doi:10.1371/journal.pone.0338703)
Supplement: S1 File — Table 2: Number of positive samples and presumptive ESBL-E. coli, calculations of CFUs and final number of confirmed ESBL-E. coli. Table 3: Metadata for all 315 collected samples. Table 4: Metadata for all 564 sequenced ESBL-producing E. coli isolates. Table 5.1: Significance of differences in MLST-STs diversity between sample types. Table 5.2: Significance of differences in MLST-STs diversity between regions (A) and differences of ST composition between regions (B) Table 5.3: Significance of differences in MLST-STs diversity between aquatic environments. Table 5.4: Significance of differences in phylogroups diversity between sample types based on richness (A) and differences of phylogroups composition between sample types (B) Table 5.5: Significance of differences in phylogroups diversity between regions based on richness (A) and Shannon index (B) and differences of phylogroups composition between regions (C) Table 6: Prevalence of phylogroups in all three sample types: sediment, water and WWTP. Table 7: ENA submission data for each isolate. (XLSX) [file pone.0338703.s007.xlsx]

## Sheet: 1_Sampling sites
Table 1: Description of sampling sites and number of positive samples (water, sediment and WWTP) in each site
Region	Location name	No. of positive samples/all samples	Water source	Decsription of sampling site	Sampling 1	Sampling 2	Sampling 3	Sampling 4	Sampling 5	Sampling 6
Region A (Ledava river)	MS1	3/12	Reservoir (accumulation lake)	An artificial lake that forms part of the main regional river (river A) where sampling was performed.	2023 June 26	2023 August 1	2023 October 2	2023 December 4	2024 February 5	2024 April 2
	MS2	10/12	River upstream of WWTP	Upstream sampling site on river Ledava, located 2.9 km before the WWTP effluent in city of Murska Sobota.	2023 June 26	2023 August 1	2023 October 2	2023 December 4	2024 February 5	2024 April 2
	MS3	12/12	River downstream of WWTP	Downstream sampling site on river Ledava, located 0.64 km after the WWTP effluent in the city of Murska Sobota.	2023 June 26	2023 August 1	2023 October 2	2023 December 4	2024 February 5	2024 April 2
	MS4	12/12	River downstream of WWTP	Downstream sampling site on river Ledava, located 0.10 km after the WWTP effluent in the city Lendava.	2023 June 26	2023 August 1	2023 October 2	2023 December 4	2024 February 5	2024 April 2
	MS5	1/12	Tributary	Tributary of the Ledava river, with a history of recorded biogas pollution incidents.	2023 June 26	2023 August 1	2023 October 2	2023 December 4	2024 February 5	2024 April 2
	MS6	2/12	Gravel pit	Gravel pit used for swimming and other recreational activities.	2023 June 26	2023 August 1	2023 October 2	2023 December 4	2024 February 5	2024 April 2
	MS7	1/12	Tributary	Tributary of the river Ledava receiving small-scale WWTP effluent from a biogas plant and pig farm.	2023 June 26	2023 August 1	2023 October 2	2023 December 4	2024 February 5	2024 April 2
	MS8	11/12	River agricultural	Sampling site on river Ledava in agricultural area.	2023 June 26	2023 August 1	2023 October 2	2023 December 4	2024 February 5	2024 April 2
	MS9	0/12	Gravel pit	Gravel pit used for swimming, fishing and other recreational activities.	2023 June 26	2023 August 1	2023 October 2	2023 December 4	2024 February 5	2024 April 2
	MS10	5/5	WWTP	WWTP influent	/	2023 August 28	2023 October 23	2023 December 18	2024 February 26	2024 April 22
Region B (Drava river)	MB1	9/12	River upstream of WWTP	Upstream river (Drava) sampling site, located 6.8 km before WWTP effluent in industrial area of city Maribor.	2023 July 3	2023 August 16	2023 October 9	2023 December 12	2024 February 12	2024 April 8
	MB2	8/12	River upstream of WWTP	Upstream river (Drava) sampling site, located 12 km before WWTP effluent and before city of Maribor.	2023 July 3	2023 August 16	2023 October 9	2023 December 12	2024 February 12	2024 April 8
	MB3	1/12	Pond	Pond with animal activities, mostly ducks, geese and swans.	2023 July 3	2023 August 16	2023 October 9	2023 December 12	2024 February 12	2024 April 8
	MB4	1/12	Reservoir (accumulation lake)	Accumulation lake that forms part of a river, that was not included in the analysis, but it's located near the Drava river.	2023 July 3	2023 August 16	2023 October 9	2023 December 12	2024 February 12	2024 April 8
	MB5	11/12	River downstream of WWTP	Downstream sampling site on the Drava River, located 0.10 km after the WWTP effluent discharge in the city of Maribor.	2023 July 3	2023 August 16	2023 October 9	2023 December 12	2024 February 12	2024 April 8
	MB6	1/12	Gravel pit	Gravel pit used for swimming and other recreational activities.	2023 July 3	2023 August 16	2023 October 9	2023 December 12	2024 February 12	2024 April 8
	MB7	8/12	River downstream of WWTP	Downstream sampling site on the Drava River, located further after the WWTP effluent discharge in the city of Maribor.	2023 July 3	2023 August 16	2023 October 9	2023 December 12	2024 February 12	2024 April 8
	MB8	6/12	Reservoir (accumulation lake)	An accumulation lake that forms part of the main regional Drava river where sampling was performed.	2023 July 3	2023 August 16	2023 October 9	2023 December 12	2024 February 12	2024 April 8
	MB9	2/12	Gravel pit	Gravel pit used for swimming and other recreational activities.	2023 July 3	2023 August 16	2023 October 9	2023 December 12	2024 February 12	2024 April 8
	MB10	4/5	WWTP	WWTP influent	/	2023 August 21	2023 October 23	2023 December 18	2024 February 26	2024 April 22
Region C (Sava river)	KR1	0/12	Lake	Natural lake used for swimming and bathing.	2023 July 11	2023 August 21	2023 October 16	2023 December 18	2024 February 2	2024 April 15
	KR2	10/12	Tributary	Tributary of the Sava river under the potential influence of the landfill.	2023 July 11	2023 August 21	2023 October 16	2023 December 18	2024 February 2	2024 April 15
	KR3	8/12	River downstream of WWTP	Downstream river (Sava) sampling site, located 8.7 km after WWTP effluent in city Jesenice.	2023 July 11	2023 August 21	2023 October 16	2023 December 18	2024 February 2	2024 April 15
	KR4	9/12	River upstream of WWTP	Upstream river (Sava) sampling site, located 7.9 km before WWTP effluent before the city of Kranj.	2023 July 11	2023 August 21	2023 October 16	2023 December 18	2024 February 2	2024 April 15
	KR5	4/12	Tributary	Tributary with a history of recorded pollution incidents, such as contamination from animal farms and manure.	2023 July 11	2023 August 21	2023 October 16	2023 December 18	2024 February 2	2024 April 15
	KR6	10/12	River downstream of WWTP	Downstream river (Sava) sampling site, located 1.9 km after WWTP effluent in city Kranj.	2023 July 11	2023 August 21	2023 October 16	2023 December 18	2024 February 2	2024 April 15
	KR7	5/12	Reservoir (accumulation lake)	An accumulation lake that forms part of the main regional Sava river where sampling was performed.	2023 July 11	2023 August 21	2023 October 16	2023 December 18	2024 February 2	2024 April 15
	KR8	5/5	WWTP	WWTP influent	/	2023 August 23	2023 October 25	2023 December 18	2024 February 26	2024 April 22

## Sheet: 2_From colonies to isolates
Table 2: Number of positive samples and presumptive ESBL-E. coli, calculations of CFUs and final number of confirmed ESBL-E. coli
Aquatic environment	No. of sediment samples	No. of water samples	No. of positive sediment samples	No. of positive water samples	Proportion of positive sediment samples (%)	Proportion of positive water samples (%)	CFU/100mL for sediment	CFU/100mL for water	No. of uncountable plates in sediment (< 100 colonies/filter)	No. of uncountable plates in water (> 100 colonies/filter) or WWTP (> 250 colonies/plate)
River upstream	24	24	12	24	50	100	39.3333	12.8125	2	5
River downstream	36	36	25	36	69.4444	100	41	9.375	1	17
River agricultural	6	6	5	6	83.3333	100	64.6667	10.25	1	4
Tributary	24	24	7	9	29.1667	37.5	50	6.10417	0	2
Reservoir (accumulation lake)	24	24	2	13	8.33333	54.1667	4	4.625	0	1
Gravel pit	24	24	2	3	8.33333	12.5	0.666667	0.1875	0	0
Pond	6	6	0	1	0	16.6667	8	0.5	0	0
Lake	6	6	0	0	/	/	/	/	/	/
WWTP	/	15	/	14	/	93.3333	/	86733.3	/	1

## Sheet: 3_Sample collection
Table 3: Metadata for all 315 collected samples
Region	Sample	Sampling site	Sample type	Sampling month	Year of sampling	Number of presumptive ESBL E. coli isolates	Number of stored isolates
Region A	AN1	MS10	WWTP	August	2023	41	10
Region A	AN2	MS10	WWTP	October	2023	>100	10
Region A	AN3	MS10	WWTP	December	2023	25	8
Region A	AN4	MS10	WWTP	February	2024	25	10
Region A	AN5	MS10	WWTP	April	2024	37	9
Region A	AS1	MS1	Sediment	June/July	2023	0	0
Region A	AS10	MS1	Sediment	August	2023	0	0
Region A	AS19	MS1	Sediment	October	2023	0	0
Region A	AS28	MS1	Sediment	December	2023	1	0
Region A	AS37	MS1	Sediment	February	2024	0	0
Region A	AS46	MS1	Sediment	April	2024	0	0
Region A	AS2	MS2	Sediment	June/July	2023	1	0
Region A	AS11	MS2	Sediment	August	2023	>100	2
Region A	AS20	MS2	Sediment	October	2023	0	0
Region A	AS29	MS2	Sediment	December	2023	>100	5
Region A	AS38	MS2	Sediment	February	2024	34	1
Region A	AS47	MS2	Sediment	April	2024	6	1
Region A	AS3	MS3	Sediment	June/July	2023	5	2
Region A	AS12	MS3	Sediment	August	2023	40	2
Region A	AS21	MS3	Sediment	October	2023	44	3
Region A	AS30	MS3	Sediment	December	2023	27	5
Region A	AS39	MS3	Sediment	February	2024	>100	1
Region A	AS48	MS3	Sediment	April	2024	26	2
Region A	AS5	MS4	Sediment	June/July	2023	2	1
Region A	AS14	MS4	Sediment	August	2023	3	2
Region A	AS23	MS4	Sediment	October	2023	2	2
Region A	AS32	MS4	Sediment	December	2023	30	5
Region A	AS41	MS4	Sediment	February	2024	1	1
Region A	AS50	MS4	Sediment	April	2024	4	2
Region A	AS6	MS5	Sediment	June/July	2023	0	0
Region A	AS15	MS5	Sediment	August	2023	0	0
Region A	AS24	MS5	Sediment	October	2023	0	0
Region A	AS33	MS5	Sediment	December	2023	0	0
Region A	AS42	MS5	Sediment	February	2024	0	0
Region A	AS51	MS5	Sediment	April	2024	0	0
Region A	AS4	MS6	Sediment	June/July	2023	0	0
Region A	AS13	MS6	Sediment	August	2023	0	0
Region A	AS22	MS6	Sediment	October	2023	0	0
Region A	AS31	MS6	Sediment	December	2023	0	0
Region A	AS40	MS6	Sediment	February	2024	0	0
Region A	AS49	MS6	Sediment	April	2024	0	0
Region A	AS8	MS7	Sediment	June/July	2023	0	0
Region A	AS17	MS7	Sediment	August	2023	0	0
Region A	AS26	MS7	Sediment	October	2023	7	3
Region A	AS35	MS7	Sediment	December	2023	0	0
Region A	AS44	MS7	Sediment	February	2024	0	0
Region A	AS53	MS7	Sediment	April	2024	0	0
Region A	AS7	MS8	Sediment	June/July	2023	17	6
Region A	AS16	MS8	Sediment	August	2023	8	3
Region A	AS25	MS8	Sediment	October	2023	37	5
Region A	AS34	MS8	Sediment	December	2023	>100	3
Region A	AS43	MS8	Sediment	February	2024	21	0
Region A	AS52	MS8	Sediment	April	2024	14	2
Region A	AS9	MS9	Sediment	June/July	2023	0	0
Region A	AS18	MS9	Sediment	August	2023	0	0
Region A	AS27	MS9	Sediment	October	2023	0	0
Region A	AS36	MS9	Sediment	December	2023	0	0
Region A	AS45	MS9	Sediment	February	2024	0	0
Region A	AS54	MS9	Sediment	April	2024	0	0
Region A	AV1	MS1	Water	June/July	2023	1	0
Region A	AV10	MS1	Water	August	2023	1	1
Region A	AV19	MS1	Water	October	2023	0	0
Region A	AV28	MS1	Water	December	2023	13	3
Region A	AV37	MS1	Water	February	2024	0	0
Region A	AV46	MS1	Water	April	2024	1	1
Region A	AV2	MS2	Water	June/July	2023	>100	2
Region A	AV11	MS2	Water	August	2023	>100	3
Region A	AV20	MS2	Water	October	2023	>100	3
Region A	AV29	MS2	Water	December	2023	>100	2
Region A	AV38	MS2	Water	February	2024	48	2
Region A	AV47	MS2	Water	April	2024	>100	1
Region A	AV3	MS3	Water	June/July	2023	100	4
Region A	AV12	MS3	Water	August	2023	>100	3
Region A	AV21	MS3	Water	October	2023	>100	4
Region A	AV30	MS3	Water	December	2023	>100	2
Region A	AV39	MS3	Water	February	2024	>100	2
Region A	AV48	MS3	Water	April	2024	>100	3
Region A	AV5	MS4	Water	June/July	2023	23	5
Region A	AV14	MS4	Water	August	2023	>100	5
Region A	AV23	MS4	Water	October	2023	14	3
Region A	AV32	MS4	Water	December	2023	>100	2
Region A	AV41	MS4	Water	February	2024	71	4
Region A	AV50	MS4	Water	April	2024	>100	2
Region A	AV6	MS5	Water	June/July	2023	4	1
Region A	AV15	MS5	Water	August	2023	0	0
Region A	AV24	MS5	Water	October	2023	0	0
Region A	AV33	MS5	Water	December	2023	0	0
Region A	AV42	MS5	Water	February	2024	0	0
Region A	AV51	MS5	Water	April	2024	0	0
Region A	AV4	MS6	Water	June/July	2023	2	1
Region A	AV13	MS6	Water	August	2023	0	0
Region A	AV22	MS6	Water	October	2023	0	0
Region A	AV31	MS6	Water	December	2023	1	1
Region A	AV40	MS6	Water	February	2024	0	0
Region A	AV49	MS6	Water	April	2024	0	0
Region A	AV8	MS7	Water	June/July	2023	0	0
Region A	AV17	MS7	Water	August	2023	0	0
Region A	AV26	MS7	Water	October	2023	0	0
Region A	AV35	MS7	Water	December	2023	0	0
Region A	AV44	MS7	Water	February	2024	0	0
Region A	AV53	MS7	Water	April	2024	0	0
Region A	AV7	MS8	Water	June/July	2023	28	4
Region A	AV16	MS8	Water	August	2023	>100	5
Region A	AV25	MS8	Water	October	2023	>100	3
Region A	AV34	MS8	Water	December	2023	>100	2
Region A	AV43	MS8	Water	February	2024	95	2
Region A	AV52	MS8	Water	April	2024	>100	2
Region A	AV9	MS9	Water	June/July	2023	0	0
Region A	AV18	MS9	Water	August	2023	0	0
Region A	AV27	MS9	Water	October	2023	0	0
Region A	AV36	MS9	Water	December	2023	0	0
Region A	AV45	MS9	Water	February	2024	0	0
Region A	AV54	MS9	Water	April	2024	0	0
Region B	BN1	MB10	WWTP	August	2023	>100	14
Region B	BN2	MB10	WWTP	October	2023	>100	13
Region B	BN3	MB10	WWTP	December	2023	>100	9
Region B	BN4	MB10	WWTP	February	2024	0	0
Region B	BN5	MB10	WWTP	April	2024	>100	12
Region B	BS1	MB1	Sediment	June/July	2023	0	0
Region B	BS10	MB1	Sediment	August	2023	100	2
Region B	BS19	MB1	Sediment	October	2023	0	0
Region B	BS28	MB1	Sediment	December	2023	37	4
Region B	BS37	MB1	Sediment	February	2024	3	3
Region B	BS46	MB1	Sediment	April	2024	0	0
Region B	BS2	MB2	Sediment	June/July	2023	0	0
Region B	BS11	MB2	Sediment	August	2023	3	3
Region B	BS20	MB2	Sediment	October	2023	1	0
Region B	BS29	MB2	Sediment	December	2023	0	0
Region B	BS38	MB2	Sediment	February	2024	0	0
Region B	BS47	MB2	Sediment	April	2024	2	1
Region B	BS3	MB3	Sediment	June/July	2023	0	0
Region B	BS12	MB3	Sediment	August	2023	12	0
Region B	BS21	MB3	Sediment	October	2023	0	0
Region B	BS30	MB3	Sediment	December	2023	0	0
Region B	BS39	MB3	Sediment	February	2024	0	0
Region B	BS48	MB3	Sediment	April	2024	0	0
Region B	BS4	MB4	Sediment	June/July	2023	0	0
Region B	BS13	MB4	Sediment	August	2023	0	0
Region B	BS22	MB4	Sediment	October	2023	0	0
Region B	BS31	MB4	Sediment	December	2023	0	0
Region B	BS40	MB4	Sediment	February	2024	0	0
Region B	BS49	MB4	Sediment	April	2024	0	0
Region B	BS5	MB5	Sediment	June/July	2023	2	2
Region B	BS14	MB5	Sediment	August	2023	70	3
Region B	BS23	MB5	Sediment	October	2023	13	2
Region B	BS32	MB5	Sediment	December	2023	0	0
Region B	BS41	MB5	Sediment	February	2024	11	4
Region B	BS50	MB5	Sediment	April	2024	21	3
Region B	BS6	MB6	Sediment	June/July	2023	0	0
Region B	BS15	MB6	Sediment	August	2023	0	0
Region B	BS24	MB6	Sediment	October	2023	1	0
Region B	BS33	MB6	Sediment	December	2023	1	1
Region B	BS42	MB6	Sediment	February	2024	0	0
Region B	BS51	MB6	Sediment	April	2024	0	0
Region B	BS7	MB7	Sediment	June/July	2023	0	0
Region B	BS16	MB7	Sediment	August	2023	0	0
Region B	BS25	MB7	Sediment	October	2023	3	1
Region B	BS34	MB7	Sediment	December	2023	0	0
Region B	BS43	MB7	Sediment	February	2024	0	0
Region B	BS52	MB7	Sediment	April	2024	1	1
Region B	BS8	MB8	Sediment	June/July	2023	0	0
Region B	BS17	MB8	Sediment	August	2023	0	0
Region B	BS26	MB8	Sediment	October	2023	0	0
Region B	BS35	MB8	Sediment	December	2023	0	0
Region B	BS44	MB8	Sediment	February	2024	0	0
Region B	BS53	MB8	Sediment	April	2024	0	0
Region B	BS9	MB9	Sediment	June/July	2023	1	1
Region B	BS18	MB9	Sediment	August	2023	0	0
Region B	BS27	MB9	Sediment	October	2023	0	0
Region B	BS36	MB9	Sediment	December	2023	0	0
Region B	BS45	MB9	Sediment	February	2024	1	0
Region B	BS54	MB9	Sediment	April	2024	0	0
Region B	BV1	MB1	Water	June/July	2023	100	5
Region B	BV10	MB1	Water	August	2023	44	4
Region B	BV19	MB1	Water	October	2023	14	5
Region B	BV28	MB1	Water	December	2023	73	3
Region B	BV37	MB1	Water	February	2024	20	4
Region B	BV46	MB1	Water	April	2024	40	5
Region B	BV2	MB2	Water	June/July	2023	14	2
Region B	BV11	MB2	Water	August	2023	28	3
Region B	BV20	MB2	Water	October	2023	6	4
Region B	BV29	MB2	Water	December	2023	62	4
Region B	BV38	MB2	Water	February	2024	22	2
Region B	BV47	MB2	Water	April	2024	26	4
Region B	BV3	MB3	Water	June/July	2023	5	0
Region B	BV12	MB3	Water	August	2023	0	0
Region B	BV21	MB3	Water	October	2023	1	1
Region B	BV30	MB3	Water	December	2023	0	0
Region B	BV39	MB3	Water	February	2024	0	0
Region B	BV48	MB3	Water	April	2024	0	0
Region B	BV4	MB4	Water	June/July	2023	0	0
Region B	BV13	MB4	Water	August	2023	2	1
Region B	BV22	MB4	Water	October	2023	0	0
Region B	BV31	MB4	Water	December	2023	0	0
Region B	BV40	MB4	Water	February	2024	0	0
Region B	BV49	MB4	Water	April	2024	0	0
Region B	BV5	MB5	Water	June/July	2023	>100	2
Region B	BV14	MB5	Water	August	2023	>100	4
Region B	BV23	MB5	Water	October	2023	>100	5
Region B	BV32	MB5	Water	December	2023	>100	1
Region B	BV41	MB5	Water	February	2024	>100	5
Region B	BV50	MB5	Water	April	2024	>100	5
Region B	BV6	MB6	Water	June/July	2023	1	0
Region B	BV15	MB6	Water	August	2023	0	0
Region B	BV24	MB6	Water	October	2023	0	0
Region B	BV33	MB6	Water	December	2023	0	0
Region B	BV42	MB6	Water	February	2024	0	0
Region B	BV51	MB6	Water	April	2024	0	0
Region B	BV7	MB7	Water	June/July	2023	>100	5
Region B	BV16	MB7	Water	August	2023	36	4
Region B	BV25	MB7	Water	October	2023	25	5
Region B	BV34	MB7	Water	December	2023	88	4
Region B	BV43	MB7	Water	February	2024	>100	5
Region B	BV52	MB7	Water	April	2024	59	2
Region B	BV8	MB8	Water	June/July	2023	18	3
Region B	BV17	MB8	Water	August	2023	25	4
Region B	BV26	MB8	Water	October	2023	1	1
Region B	BV35	MB8	Water	December	2023	87	4
Region B	BV44	MB8	Water	February	2024	5	4
Region B	BV53	MB8	Water	April	2024	14	3
Region B	BV9	MB9	Water	June/July	2023	5	2
Region B	BV18	MB9	Water	August	2023	0	0
Region B	BV27	MB9	Water	October	2023	0	0
Region B	BV36	MB9	Water	December	2023	0	0
Region B	BV45	MB9	Water	February	2024	0	0
Region B	BV54	MB9	Water	April	2024	0	0
Region C	CN1	KR8	WWTP	August	2023	>100	12
Region C	CN2	KR8	WWTP	October	2023	44	10
Region C	CN3	KR8	WWTP	December	2023	67	13
Region C	CN4	KR8	WWTP	February	2024	88	8
Region C	CN5	KR8	WWTP	April	2024	>100	14
Region C	CS3	KR1	Sediment	June/July	2023	0	0
Region C	CS10	KR1	Sediment	August	2023	0	0
Region C	CS17	KR1	Sediment	October	2023	0	0
Region C	CS24	KR1	Sediment	December	2023	0	0
Region C	CS31	KR1	Sediment	February	2024	0	0
Region C	CS38	KR1	Sediment	April	2024	0	0
Region C	CS2	KR2	Sediment	June/July	2023	5	1
Region C	CS9	KR2	Sediment	August	2023	63	4
Region C	CS16	KR2	Sediment	October	2023	4	0
Region C	CS23	KR2	Sediment	December	2023	39	2
Region C	CS30	KR2	Sediment	February	2024	74	0
Region C	CS37	KR2	Sediment	April	2024	6	2
Region C	CS1	KR3	Sediment	June/July	2023	2	1
Region C	CS8	KR3	Sediment	August	2023	3	2
Region C	CS15	KR3	Sediment	October	2023	0	0
Region C	CS22	KR3	Sediment	December	2023	0	0
Region C	CS29	KR3	Sediment	February	2024	0	0
Region C	CS36	KR3	Sediment	April	2024	0	0
Region C	CS4	KR4	Sediment	June/July	2023	27	0
Region C	CS11	KR4	Sediment	August	2023	1	1
Region C	CS18	KR4	Sediment	October	2023	6	3
Region C	CS25	KR4	Sediment	December	2023	15	3
Region C	CS32	KR4	Sediment	February	2024	0	0
Region C	CS39	KR4	Sediment	April	2024	0	0
Region C	CS5	KR5	Sediment	June/July	2023	>100	0
Region C	CS12	KR5	Sediment	August	2023	49	3
Region C	CS19	KR5	Sediment	October	2023	0	0
Region C	CS26	KR5	Sediment	December	2023	52	0
Region C	CS33	KR5	Sediment	February	2024	0	0
Region C	CS40	KR5	Sediment	April	2024	1	1
Region C	CS6	KR6	Sediment	June/July	2023	2	1
Region C	CS13	KR6	Sediment	August	2023	26	5
Region C	CS20	KR6	Sediment	October	2023	1	0
Region C	CS27	KR6	Sediment	December	2023	29	4
Region C	CS34	KR6	Sediment	February	2024	1	1
Region C	CS41	KR6	Sediment	April	2024	0	0
Region C	CS7	KR7	Sediment	June/July	2023	0	0
Region C	CS14	KR7	Sediment	August	2023	1	1
Region C	CS21	KR7	Sediment	October	2023	1	0
Region C	CS28	KR7	Sediment	December	2023	21	3
Region C	CS35	KR7	Sediment	February	2024	0	0
Region C	CS42	KR7	Sediment	April	2024	0	0
Region C	CV3	KR1	Water	June/July	2023	0	0
Region C	CV10	KR1	Water	August	2023	0	0
Region C	CV17	KR1	Water	October	2023	0	0
Region C	CV24	KR1	Water	December	2023	0	0
Region C	CV31	KR1	Water	February	2024	0	0
Region C	CV38	KR1	Water	April	2024	0	0
Region C	CV2	KR2	Water	June/July	2023	37	4
Region C	CV9	KR2	Water	August	2023	100	4
Region C	CV16	KR2	Water	October	2023	26	2
Region C	CV23	KR2	Water	December	2023	>100	2
Region C	CV30	KR2	Water	February	2024	>100	2
Region C	CV37	KR2	Water	April	2024	65	5
Region C	CV1	KR3	Water	June/July	2023	11	4
Region C	CV8	KR3	Water	August	2023	54	5
Region C	CV15	KR3	Water	October	2023	52	5
Region C	CV22	KR3	Water	December	2023	50	2
Region C	CV29	KR3	Water	February	2024	8	3
Region C	CV36	KR3	Water	April	2024	5	3
Region C	CV4	KR4	Water	June/July	2023	16	4
Region C	CV11	KR4	Water	August	2023	20	4
Region C	CV18	KR4	Water	October	2023	53	4
Region C	CV25	KR4	Water	December	2023	17	3
Region C	CV32	KR4	Water	February	2024	11	3
Region C	CV39	KR4	Water	April	2024	1	1
Region C	CV5	KR5	Water	June/July	2023	>100	0
Region C	CV12	KR5	Water	August	2023	8	1
Region C	CV19	KR5	Water	October	2023	41	3
Region C	CV26	KR5	Water	December	2023	0	0
Region C	CV33	KR5	Water	February	2024	0	0
Region C	CV40	KR5	Water	April	2024	12	0
Region C	CV6	KR6	Water	June/July	2023	5	3
Region C	CV13	KR6	Water	August	2023	18	4
Region C	CV20	KR6	Water	October	2023	>100	4
Region C	CV27	KR6	Water	December	2023	50	5
Region C	CV34	KR6	Water	February	2024	4	3
Region C	CV41	KR6	Water	April	2024	2	1
Region C	CV7	KR7	Water	June/July	2023	0	0
Region C	CV14	KR7	Water	August	2023	0	0
Region C	CV21	KR7	Water	October	2023	>100	4
Region C	CV28	KR7	Water	December	2023	52	2
Region C	CV35	KR7	Water	February	2024	1	0
Region C	CV42	KR7	Water	April	2024	1	1

## Sheet: 4_Metadata
Table 4: Metadata for all 564 sequenced ESBL-producing E. coli isolates
ISOLATE	REGION	SAMPLE	SOURCE	ST	SAMPLING.NUMBER	MONTH	YEAR	LOCATION	RIVER	SOURCE.TYPE	SOURCE.TYPE2	SOURCE.TYPE3	CLUSTER	CLUSTER_COMBO	PHYLOGROUP	ESBL	ESBL.LOCATION	Primary.cluster	Secondary.cluster	Rep	Relaxase
AN5-005	Region A	AN5	WWTP	10	6	April	2024	MS10		WWTP	WWTP	WWTP	MST_11	C11_10	A	CTX-M-15	Chromosome	-	-	-	-
AN5-017	Region A	AN5	WWTP	10	6	April	2024	MS10		WWTP	WWTP	WWTP	MST_11	C11_10	A	CTX-M-15	Chromosome	-	-	-	-
AV28-005-PP	Region A	AV28	Water	10	4	December	2023	MS1	River 1	Reservoir	Reservoir		MST_10	C10_10	A	CTX-M-14	Chromosome	AC288	-	-	-
AV34-003	Region A	AV34	Water	10	4	December	2023	MS8	River 1	River	River agricultural		MST_11	C11_10	A	CTX-M-15	Chromosome	-	-	-	-
BN3-005	Region B	BN3	WWTP	10	4	December	2023	MB10		WWTP	WWTP	WWTP	/		A	CTX-M-15	Plasmid	AC314	-	-	-
BV10-003-P	Region B	BV10	Water	10	2	August	2023	MB1	River 2	River	River upstream	River.upstream	MST_14	C14_10	A	CTX-M-15	Chromosome	-	-	-	-
BV11-004-P	Region B	BV11	Water	10	2	August	2023	MB2	River 2	River	River upstream		MST_10	C10_10	A	CTX-M-14	Chromosome	-	-	-	-
BV11-001-P	Region B	BV11	Water	10	2	August	2023	MB2	River 2	River	River upstream		MST_14	C14_10	A	CTX-M-15	Chromosome	-	-	-	-
BV17-002	Region B	BV17	Water	10	2	August	2023	MB8	River 2	Reservoir	Reservoir		MST_10	C10_10	A	CTX-M-14	Chromosome	-	-	-	-
BV19-002	Region B	BV19	Water	10	3	October	2023	MB1	River 2	River	River upstream	River.upstream	/		A	CTX-M-14	Chromosome	-	-	-	-
BV23-001	Region B	BV23	Water	10	3	October	2023	MB5	River 2	River	River downstream	River.downstream	MST_11	C11_10	A	CTX-M-15	Chromosome	-	-	-	-
BV23-005	Region B	BV23	Water	10	3	October	2023	MB5	River 2	River	River downstream	River.downstream	MST_11	C11_10	A	CTX-M-15	Chromosome	-	-	-	-
BV25-003	Region B	BV25	Water	10	3	October	2023	MB7	River 2	River	River downstream		/		A	CTX-M-15	Chromosome	-	-	-	-
BV43-002	Region B	BV43	Water	10	5	February	2024	MB7	River 2	River	River downstream		MST_11	C11_10	A	CTX-M-15	Chromosome	-	-	-	-
BV7-005	Region B	BV7	Water	10	1	June/July	2023	MB7	River 2	River	River downstream		/		A	CTX-M-15	Plasmid	AA513	-	-	-
CN1-001-PP	Region C	CN1	WWTP	10	2	August	2023	KR8		WWTP	WWTP	WWTP	MST_41	C41_10	A	CTX-M-15	Chromosome	-	-	-	-
CN3-010	Region C	CN3	WWTP	10	4	December	2023	KR8		WWTP	WWTP	WWTP	/		A	CTX-M-14	Chromosome	AC288	-	-	-
CN4-002	Region C	CN4	WWTP	10	5	February	2024	KR8		WWTP	WWTP	WWTP	MST_14	C14_10	A	CTX-M-15	Chromosome	-	-	-	-
CN5-002	Region C	CN5	WWTP	10	6	April	2024	KR8		WWTP	WWTP	WWTP	MST_10	C10_10	A	CTX-M-14	Chromosome	-	-	-	-
CN5-018	Region C	CN5	WWTP	10	6	April	2024	KR8		WWTP	WWTP	WWTP	MST_14	C14_10	A	CTX-M-15	Chromosome	-	-	-	-
CV13-003-P	Region C	CV13	Water	10	2	August	2023	KR6	River 3	River	River downstream	River.downstream	/		A	CTX-M-15	Plasmid	AA190	-	-	-
CV15-001	Region C	CV15	Water	10	3	October	2023	KR3	River 3	River	River downstream		/		A	CTX-M-231	Chromosome	-	-	-	-
CV18-002	Region C	CV18	Water	10	3	October	2023	KR4	River 3	River	River upstream	River.upstream	/		A	CTX-M-15	Plasmid	AA351	-	-	-
CV21-001	Region C	CV21	Water	10	3	October	2023	KR7	River 3	Reservoir	Reservoir		/		A	CTX-M-15	Chromosome	-	-	-	-
CV27-004	Region C	CV27	Water	10	4	December	2023	KR6	River 3	River	River downstream	River.downstream	/		A	CTX-M-15	Plasmid	AA474	-	-	-
CV4-002	Region C	CV4	Water	10	1	June/July	2023	KR4	River 3	River	River upstream	River.upstream	MST_10	C10_10	A	CTX-M-14	Chromosome	-	-	-	-
CV4-003-P	Region C	CV4	Water	10	1	June/July	2023	KR4	River 3	River	River upstream	River.upstream	MST_10	C10_10	A	CTX-M-14	Chromosome	-	-	-	-
CV6-005	Region C	CV6	Water	10	1	June/July	2023	KR6	River 3	River	River downstream	River.downstream	MST_41	C41_10	A	CTX-M-15	Chromosome	-	-	-	-
CV13-004	Region C	CV13	Water	34	2	August	2023	KR6	River 3	River	River downstream	River.downstream	/		A	CTX-M-15	Chromosome	-	-	-	-
AN2-001	Region A	AN2	WWTP	38	3	October	2023	MS10		WWTP	WWTP	WWTP	MST_17	C17_38	D	CTX-M-14	Chromosome	-	-	-	-
AN2-016	Region A	AN2	WWTP	38	3	October	2023	MS10		WWTP	WWTP	WWTP	MST_17	C17_38	D	CTX-M-14	Chromosome	-	-	-	-
AN3-014	Region A	AN3	WWTP	38	4	December	2023	MS10		WWTP	WWTP	WWTP	/		D	CTX-M-55	Chromosome	-	-	-	-
AN5-004-P	Region A	AN5	WWTP	38	6	April	2024	MS10		WWTP	WWTP	WWTP	/		D	CTX-M-14	Chromosome	-	-	-	-
AS25-002	Region A	AS25	Sediment	38	3	October	2023	MS8	River 1	River	River agricultural		/		D	CTX-M-14	Chromosome	-	-	-	-
AS32-003	Region A	AS32	Sediment	38	4	December	2023	MS4	River 1	River	River downstream		MST_17	C17_38	D	CTX-M-14	Chromosome	-	-	-	-
AV14-002	Region A	AV14	Water	38	2	August	2023	MS4	River 1	River	River downstream		MST_12	C12_38	D	CTX-M-15	Chromosome	-	-	-	-
AV41-003	Region A	AV41	Water	38	5	February	2024	MS4	River 1	River	River downstream		/		D	CTX-M-15	Chromosome	-	-	-	-
BN1-005	Region B	BN1	WWTP	38	2	August	2023	MB10		WWTP	WWTP	WWTP	/		D	CTX-M-14	Chromosome	-	-	-	-
BN1-009	Region B	BN1	WWTP	38	2	August	2023	MB10		WWTP	WWTP	WWTP	/		D	CTX-M-15	Chromosome	-	-	-	-
BN1-007	Region B	BN1	WWTP	38	2	August	2023	MB10		WWTP	WWTP	WWTP	MST_46	C46_38	D	CTX-M-15	Chromosome	-	-	-	-
BN1-008	Region B	BN1	WWTP	38	2	August	2023	MB10		WWTP	WWTP	WWTP	MST_46	C46_38	D	CTX-M-15	Chromosome	-	-	-	-
BN3-011	Region B	BN3	WWTP	38	4	December	2023	MB10		WWTP	WWTP	WWTP	/		D	CTX-M-14	Chromosome	-	-	-	-
BN5-018	Region B	BN5	WWTP	38	6	April	2024	MB10		WWTP	WWTP	WWTP	/		D	CTX-M-14	Chromosome	-	-	-	-
BN5-020	Region B	BN5	WWTP	38	6	April	2024	MB10		WWTP	WWTP	WWTP	/		D	CTX-M-14	Chromosome	-	-	-	-
BN5-012	Region B	BN5	WWTP	38	6	April	2024	MB10		WWTP	WWTP	WWTP	/		D	CTX-M-15	Chromosome	-	-	-	-
BS50-005	Region B	BS50	Sediment	38	6	April	2024	MB5	River 2	River	River downstream	River.downstream	/		D	CTX-M-14	Chromosome	-	-	-	-
BV17-004-P	Region B	BV17	Water	38	2	August	2023	MB8	River 2	Reservoir	Reservoir		/		D	CTX-M-15	Plasmid	AC315	-	-	-
BV19-003	Region B	BV19	Water	38	3	October	2023	MB1	River 2	River	River upstream	River.upstream	MST_71	C71_38	D	CTX-M-15	Chromosome	-	-	-	-
BV19-004	Region B	BV19	Water	38	3	October	2023	MB1	River 2	River	River upstream	River.upstream	MST_45	C45_38	D	CTX-M-14	Chromosome	AC288	-	-	-
BV2-003-P	Region B	BV2	Water	38	1	June/July	2023	MB2	River 2	River	River upstream		/		D	CTX-M-14	Chromosome	AC288	-	-	-
BV20-004	Region B	BV20	Water	38	3	October	2023	MB2	River 2	River	River upstream		MST_71	C71_38	D	CTX-M-15	Chromosome	-	-	-	-
BV23-002	Region B	BV23	Water	38	3	October	2023	MB5	River 2	River	River downstream	River.downstream	/		D	CTX-M-15	Chromosome	-	-	-	-
BV29-001	Region B	BV29	Water	38	4	December	2023	MB2	River 2	River	River upstream		/		D	CTX-M-15	Chromosome	-	-	-	-
BV41-005	Region B	BV41	Water	38	5	February	2024	MB5	River 2	River	River downstream	River.downstream	MST_12	C12_38	D	CTX-M-15	Chromosome	-	-	-	-
CN2-007	Region C	CN2	WWTP	38	3	October	2023	KR8		WWTP	WWTP	WWTP	/		D	CTX-M-14	Chromosome	-	-	-	-
CN2-006	Region C	CN2	WWTP	38	3	October	2023	KR8		WWTP	WWTP	WWTP	/		D	CTX-M-15	Chromosome	-	-	-	-
CN2-001	Region C	CN2	WWTP	38	3	October	2023	KR8		WWTP	WWTP	WWTP	MST_12	C12_38	D	CTX-M-15	Chromosome	-	-	-	-
CN3-008	Region C	CN3	WWTP	38	4	December	2023	KR8		WWTP	WWTP	WWTP	MST_12	C12_38	D	CTX-M-15	Chromosome	-	-	-	-
CN4-003	Region C	CN4	WWTP	38	5	February	2024	KR8		WWTP	WWTP	WWTP	/		D	CTX-M-27	Chromosome	-	-	-	-
CS18-004	Region C	CS18	Sediment	38	3	October	2023	KR4	River 3	River	River upstream	River.upstream	/		D	CTX-M-15	Plasmid	AA297	-	-	-
CS25-001	Region C	CS25	Sediment	38	4	December	2023	KR4	River 3	River	River upstream	River.upstream	/		D	CTX-M-15	Chromosome	-	-	-	-
CV1-001	Region C	CV1	Water	38	1	June/July	2023	KR3	River 3	River	River downstream		/		D	CTX-M-14	Chromosome	-	-	-	-
CV1-005	Region C	CV1	Water	38	1	June/July	2023	KR3	River 3	River	River downstream		MST_12	C12_38	D	CTX-M-15	Chromosome	-	-	-	-
CV20-001	Region C	CV20	Water	38	3	October	2023	KR6	River 3	River	River downstream	River.downstream	MST_45	C45_38	D	CTX-M-14	Chromosome	AC288	-	-	-
CV4-004	Region C	CV4	Water	38	1	June/July	2023	KR4	River 3	River	River upstream	River.upstream	/		D	CTX-M-14	Chromosome	-	-	-	-
CV9-001	Region C	CV9	Water	38	2	August	2023	KR2		Tributary	Tributary		/		D	CTX-M-14	Chromosome	-	-	-	-
BV10-001-P	Region B	BV10	Water	43	2	August	2023	MB1	River 2	River	River upstream	River.upstream	/		A	CTX-M-15	Chromosome	-	-	-	-
AS11-001-P	Region A	AS11	Sediment	44	2	August	2023	MS2	River 1	River	River upstream	River.upstream	MST_6	C6_44	A	CTX-M-15	Chromosome	-	-	-	-
AS11-005	Region A	AS11	Sediment	44	2	August	2023	MS2	River 1	River	River upstream	River.upstream	MST_6	C6_44	A	CTX-M-15	Plasmid	AA579	-	-	-
AS16-004	Region A	AS16	Sediment	44	2	August	2023	MS8	River 1	River	River agricultural		MST_6	C6_44	A	CTX-M-15	Chromosome	-	-	-	-
AS16-005	Region A	AS16	Sediment	44	2	August	2023	MS8	River 1	River	River agricultural		MST_6	C6_44	A	CTX-M-15	Plasmid	AA579	-	-	-
AV11-002	Region A	AV11	Water	44	2	August	2023	MS2	River 1	River	River upstream	River.upstream	MST_6	C6_44	A	CTX-M-15	Chromosome	-	-	-	-
AV11-001	Region A	AV11	Water	44	2	August	2023	MS2	River 1	River	River upstream	River.upstream	MST_6	C6_44	A	CTX-M-15	Plasmid	AA579	-	-	-
AV16-005	Region A	AV16	Water	44	2	August	2023	MS8	River 1	River	River agricultural		MST_6	C6_44	A	CTX-M-15	Chromosome	-	-	-	-
AV16-001	Region A	AV16	Water	44	2	August	2023	MS8	River 1	River	River agricultural		MST_6	C6_44	A	CTX-M-15	Plasmid	AA579	-	-	-
AS26-003	Region A	AS26	Sediment	46	3	October	2023	MS7		Tributary	Tributary		MST_70	C70_46	A	CTX-M-15	Chromosome	-	-	-	-
AV20-003	Region A	AV20	Water	46	3	October	2023	MS2	River 1	River	River upstream	River.upstream	MST_70	C70_46	A	CTX-M-15	Chromosome	-	-	-	-
AV21-001	Region A	AV21	Water	46	3	October	2023	MS3	River 1	River	River downstream	River.downstream	MST_35	C35_46	A	CTX-M-15	Chromosome	-	-	-	-
AV21-002	Region A	AV21	Water	46	3	October	2023	MS3	River 1	River	River downstream	River.downstream	MST_35	C35_46	A	CTX-M-15	Chromosome	-	-	-	-
AV25-002	Region A	AV25	Water	46	3	October	2023	MS8	River 1	River	River agricultural		MST_35	C35_46	A	CTX-M-15	Chromosome	-	-	-	-
AS14-002	Region A	AS14	Sediment	58	2	August	2023	MS4	River 1	River	River downstream		MST_23	C23_58	B1	CTX-M-15	Chromosome	-	-	-	-
AS5-001-P	Region A	AS5	Sediment	58	1	June/July	2023	MS4	River 1	River	River downstream		MST_23	C23_58	B1	CTX-M-15	Chromosome	-	-	-	-
AV5-002-P	Region A	AV5	Water	58	1	June/July	2023	MS4	River 1	River	River downstream		MST_23	C23_58	B1	CTX-M-15	Chromosome	-	-	-	-
AV52-002-P	Region A	AV52	Water	58	6	April	2024	MS8	River 1	River	River agricultural		/		B1	CTX-M-15	Plasmid	AC315	-	-	-
BN5-011	Region B	BN5	WWTP	58	6	April	2024	MB10		WWTP	WWTP	WWTP	/		B1	CTX-M-15	Plasmid	AC315	-	-	MOBQ
CN5-008	Region C	CN5	WWTP	58	6	April	2024	KR8		WWTP	WWTP	WWTP	/		B1	CTX-M-15	Chromosome	-	-	-	-
CS13-002	Region C	CS13	Sediment	58	2	August	2023	KR6	River 3	River	River downstream	River.downstream	MST_83	C83_58	B1	CTX-M-15	Chromosome	-	-	-	-
CS13-005-P	Region C	CS13	Sediment	58	2	August	2023	KR6	River 3	River	River downstream	River.downstream	MST_83	C83_58	B1	CTX-M-15	Chromosome	-	-	-	-
AV23-002-P	Region A	AV23	Water	69	3	October	2023	MS4	River 1	River	River downstream		MST_47	C47_69	D	CTX-M-15	Plasmid	AA351	-	-	-
AV41-001	Region A	AV41	Water	69	5	February	2024	MS4	River 1	River	River downstream		/		D	CTX-M-15	Plasmid	AC315	AL455	-	-
BN3-002	Region B	BN3	WWTP	69	4	December	2023	MB10		WWTP	WWTP	WWTP	/		D	CTX-M-15	Plasmid	AC314	-	-	-
BV44-005	Region B	BV44	Water	69	5	February	2024	MB8	River 2	Reservoir	Reservoir		MST_18	C18_69	D	CTX-M-1	Chromosome	-	-	-	-
BV46-001	Region B	BV46	Water	69	6	April	2024	MB1	River 2	River	River upstream	River.upstream	/		D	CTX-M-27	Chromosome	-	-	-	-
CN4-006	Region C	CN4	WWTP	69	5	February	2024	KR8		WWTP	WWTP	WWTP	MST_19	C19_69	D	CTX-M-15	Plasmid	AC314	-	-	-
CN5-006	Region C	CN5	WWTP	69	6	April	2024	KR8		WWTP	WWTP	WWTP	MST_18	C18_69	D	CTX-M-1	Plasmid	AB953	-	-	-
CS27-004	Region C	CS27	Sediment	69	4	December	2023	KR6	River 3	River	River downstream	River.downstream	MST_19	C19_69	D	CTX-M-15	Plasmid	AC314	-	-	-
CV11-004-P	Region C	CV11	Water	69	2	August	2023	KR4	River 3	River	River upstream	River.upstream	/		D	CTX-M-15	Plasmid	AC314	-	-	-
CV34-001	Region C	CV34	Water	69	5	February	2024	KR6	River 3	River	River downstream	River.downstream	MST_18	C18_69	D	CTX-M-1	Chromosome	-	-	-	-
BS50-002	Region B	BS50	Sediment	88	6	April	2024	MB5	River 2	River	River downstream	River.downstream	/		C	CTX-M-1	Plasmid	AD312	-	-	-
AN2-012	Region A	AN2	WWTP	95	3	October	2023	MS10		WWTP	WWTP	WWTP	/		B2	CTX-M-15	Plasmid	AC314	-	-	-
AV39-001-P	Region A	AV39	Water	95	5	February	2024	MS3	River 1	River	River downstream	River.downstream	/		B2	CTX-M-15	Plasmid	AC314	-	-	-
CN3-018	Region C	CN3	WWTP	95	4	December	2023	KR8		WWTP	WWTP	WWTP	MST_58	C58_95	B2	CTX-M-1	Chromosome	-	-	-	-
CN5-014	Region C	CN5	WWTP	95	6	April	2024	KR8		WWTP	WWTP	WWTP	MST_58	C58_95	B2	CTX-M-1	Chromosome	-	-	-	-
CV37-005	Region C	CV37	Water	95	6	April	2024	KR2		Tributary	Tributary		/		B2	CTX-M-15	Plasmid	AC314	-	-	-
BN5-013	Region B	BN5	WWTP	117	6	April	2024	MB10		WWTP	WWTP	WWTP	/		G	CTX-M	Chromosome	-	-	-	-
BN1-006	Region B	BN1	WWTP	130	2	August	2023	MB10		WWTP	WWTP	WWTP	/		G	CTX-M-15	Plasmid	AA513	-	-	-
AN2-019	Region A	AN2	WWTP	131	3	October	2023	MS10		WWTP	WWTP	WWTP	MST_52	C52_131	B2	CTX-M-15	Chromosome	-	-	-	-
AN3-013	Region A	AN3	WWTP	131	4	December	2023	MS10		WWTP	WWTP	WWTP	MST_78	C78_131	B2	CTX-M-1	Chromosome	-	-	-	-
AN3-008	Region A	AN3	WWTP	131	4	December	2023	MS10		WWTP	WWTP	WWTP	/		B2	CTX-M-15	Chromosome	-	-	-	-
AN4-007	Region A	AN4	WWTP	131	5	February	2024	MS10		WWTP	WWTP	WWTP	MST_29	C29_131	B2	CTX-M-27	Chromosome	-	-	-	-
AN5-010	Region A	AN5	WWTP	131	6	April	2024	MS10		WWTP	WWTP	WWTP	/		B2	CTX-M-15	Chromosome	-	-	-	-
AN5-001	Region A	AN5	WWTP	131	6	April	2024	MS10		WWTP	WWTP	WWTP	/		B2	CTX-M-15	Chromosome	AA941	-	-	-
AS14-001	Region A	AS14	Sediment	131	2	August	2023	MS4	River 1	River	River downstream		/		B2	CTX-M-15	Chromosome	-	-	-	-
AS25-004	Region A	AS25	Sediment	131	3	October	2023	MS8	River 1	River	River agricultural		MST_21	C21_131	B2	CTX-M-15	Chromosome	-	-	-	-
AS52-003	Region A	AS52	Sediment	131	6	April	2024	MS8	River 1	River	River agricultural		MST_78	C78_131	B2	CTX-M-1	Chromosome	-	-	-	-
AS7-002	Region A	AS7	Sediment	131	1	June/July	2023	MS8	River 1	River	River agricultural		MST_21	C21_131	B2	CTX-M-15	Chromosome	-	-	-	-
AS7-005-P	Region A	AS7	Sediment	131	1	June/July	2023	MS8	River 1	River	River agricultural		MST_20	C20_131	B2	CTX-M-27	Chromosome	-	-	-	-
AV21-005	Region A	AV21	Water	131	3	October	2023	MS3	River 1	River	River downstream	River.downstream	MST_21	C21_131	B2	CTX-M-15	Chromosome	-	-	-	-
AV48-001	Region A	AV48	Water	131	6	April	2024	MS3	River 1	River	River downstream	River.downstream	MST_20	C20_131	B2	CTX-M-27	Chromosome	-	-	-	-
AV50-005	Region A	AV50	Water	131	6	April	2024	MS4	River 1	River	River downstream		MST_20	C20_131	B2	CTX-M-27	Chromosome	-	-	-	-
AV52-001	Region A	AV52	Water	131	6	April	2024	MS8	River 1	River	River agricultural		MST_29	C29_131	B2	CTX-M-27	Chromosome	-	-	-	-
BN1-016	Region B	BN1	WWTP	131	2	August	2023	MB10		WWTP	WWTP	WWTP	/		B2	CTX-M-27	Chromosome	-	-	-	-
BN2-020	Region B	BN2	WWTP	131	3	October	2023	MB10		WWTP	WWTP	WWTP	/		B2	CTX-M-15	Chromosome	-	-	-	-
BN2-016	Region B	BN2	WWTP	131	3	October	2023	MB10		WWTP	WWTP	WWTP	/		B2	CTX-M-27	Chromosome	-	-	-	-
BN3-003	Region B	BN3	WWTP	131	4	December	2023	MB10		WWTP	WWTP	WWTP	/		B2	CTX-M-15	Chromosome	-	-	-	-
BN5-002	Region B	BN5	WWTP	131	6	April	2024	MB10		WWTP	WWTP	WWTP	/		B2	CTX-M-15	Chromosome	-	-	-	-
BS41-002	Region B	BS41	Sediment	131	5	February	2024	MB5	River 2	River	River downstream	River.downstream	/		B2	CTX-M-15	Chromosome	-	-	-	-
BS52-001	Region B	BS52	Sediment	131	6	April	2024	MB7	River 2	River	River downstream		/		B2	CTX-M-15	Chromosome	-	-	-	-
BV19-001	Region B	BV19	Water	131	3	October	2023	MB1	River 2	River	River upstream	River.upstream	MST_29	C29_131	B2	CTX-M-27	Chromosome	-	-	-	-
BV34-004	Region B	BV34	Water	131	4	December	2023	MB7	River 2	River	River downstream		MST_54	C54_131	B2	CTX-M-15	Chromosome	-	-	-	-
BV34-001	Region B	BV34	Water	131	4	December	2023	MB7	River 2	River	River downstream		MST_79	C79_131	B2	CTX-M-15	Chromosome	-	-	-	-
BV34-003	Region B	BV34	Water	131	4	December	2023	MB7	River 2	River	River downstream		MST_79	C79_131	B2	CTX-M-15	Chromosome	-	-	-	-
BV35-004	Region B	BV35	Water	131	4	December	2023	MB8	River 2	Reservoir	Reservoir		MST_51	C51_131	B2	CTX-M-27	Chromosome	-	-	-	-
BV37-005	Region B	BV37	Water	131	5	February	2024	MB1	River 2	River	River upstream	River.upstream	/		B2	CTX-M-27	Chromosome	-	-	-	-
BV41-002	Region B	BV41	Water	131	5	February	2024	MB5	River 2	River	River downstream	River.downstream	/		B2	CTX-M-15	Chromosome	-	-	-	-
BV43-001	Region B	BV43	Water	131	5	February	2024	MB7	River 2	River	River downstream		MST_54	C54_131	B2	CTX-M-15	Chromosome	-	-	-	-
BV44-004	Region B	BV44	Water	131	5	February	2024	MB8	River 2	Reservoir	Reservoir		MST_51	C51_131	B2	CTX-M-27	Chromosome	-	-	-	-
BV53-004	Region B	BV53	Water	131	6	April	2024	MB8	River 2	Reservoir	Reservoir		/		B2	CTX-M-15	Chromosome	-	-	-	-
CN1-011-P	Region C	CN1	WWTP	131	2	August	2023	KR8		WWTP	WWTP	WWTP	/		B2	CTX-M-15	Chromosome	-	-	-	-
CN1-004	Region C	CN1	WWTP	131	2	August	2023	KR8		WWTP	WWTP	WWTP	MST_53	C53_131	B2	CTX-M-15	Chromosome	-	-	-	-
CN1-008	Region C	CN1	WWTP	131	2	August	2023	KR8		WWTP	WWTP	WWTP	MST_53	C53_131	B2	CTX-M-15	Plasmid	AA552	-	-	-
CN2-011	Region C	CN2	WWTP	131	3	October	2023	KR8		WWTP	WWTP	WWTP	/		B2	CTX-M-15	Chromosome	-	-	-	-
CN3-001	Region C	CN3	WWTP	131	4	December	2023	KR8		WWTP	WWTP	WWTP	MST_50	C50_131	B2	CTX-M-15	Chromosome	-	-	-	-
CN5-017	Region C	CN5	WWTP	131	6	April	2024	KR8		WWTP	WWTP	WWTP	MST_50	C50_131	B2	CTX-M-15	Chromosome	-	-	-	-
CS12-004	Region C	CS12	Sediment	131	2	August	2023	KR5		Tributary	Tributary		/		B2	CTX-M-27	Chromosome	-	-	-	-
CS23-001	Region C	CS23	Sediment	131	4	December	2023	KR2		Tributary	Tributary		/		B2	CTX-M-15	Chromosome	-	-	-	-
CS37-003	Region C	CS37	Sediment	131	6	April	2024	KR2		Tributary	Tributary		/		B2	CTX-M-15	Chromosome	-	-	-	-
CV11-001	Region C	CV11	Water	131	2	August	2023	KR4	River 3	River	River upstream	River.upstream	MST_77	C77_131	B2	CTX-M-27	Chromosome	-	-	-	-
CV11-005-P	Region C	CV11	Water	131	2	August	2023	KR4	River 3	River	River upstream	River.upstream	MST_77	C77_131	B2	CTX-M-27	Chromosome	-	-	-	-
CV16-001	Region C	CV16	Water	131	3	October	2023	KR2		Tributary	Tributary		MST_80	C80_131	B2	CTX-M-15	Chromosome	-	-	-	-
CV16-004	Region C	CV16	Water	131	3	October	2023	KR2		Tributary	Tributary		MST_80	C80_131	B2	CTX-M-15	Chromosome	-	-	-	-
CV22-001	Region C	CV22	Water	131	4	December	2023	KR3	River 3	River	River downstream		/		B2	CTX-M-15	Chromosome	-	-	-	-
CV27-002	Region C	CV27	Water	131	4	December	2023	KR6	River 3	River	River downstream	River.downstream	/		B2	CTX-M-15	Chromosome	-	-	-	-
CV27-001	Region C	CV27	Water	131	4	December	2023	KR6	River 3	River	River downstream	River.downstream	MST_52	C52_131	B2	CTX-M-15	Chromosome	-	-	-	-
CV29-005	Region C	CV29	Water	131	5	February	2024	KR3	River 3	River	River downstream		/		B2	CTX-M-15	Chromosome	-	-	-	-
CV32-001	Region C	CV32	Water	131	5	February	2024	KR4	River 3	River	River upstream	River.upstream	/		B2	CTX-M-27	Chromosome	-	-	-	-
CV41-001	Region C	CV41	Water	131	6	April	2024	KR6	River 3	River	River downstream	River.downstream	/		B2	CTX-M-15	Chromosome	-	-	-	-
BV47-005	Region B	BV47	Water	155	6	April	2024	MB2	River 2	River	River upstream		/		B1	CTX-M-15	Chromosome	-	-	-	-
CV11-002	Region C	CV11	Water	181	2	August	2023	KR4	River 3	River	River upstream	River.upstream	/		A	CTX-M-15	Plasmid	AC315	-	-	-
CN5-004	Region C	CN5	WWTP	182	6	April	2024	KR8		WWTP	WWTP	WWTP	/		E	SHV-12	Chromosome	-	-	-	-
AN2-009	Region A	AN2	WWTP	219	3	October	2023	MS10		WWTP	WWTP	WWTP	MST_89	C89_219	E	CTX-M-15	Plasmid	AA282	AI113	-	MOBP
AS21-004	Region A	AS21	Sediment	219	3	October	2023	MS3	River 1	River	River downstream	River.downstream	MST_89	C89_219	E	CTX-M-15	Plasmid	AC314	-	-	-
AN2-010	Region A	AN2	WWTP	224	3	October	2023	MS10		WWTP	WWTP	WWTP	MST_63	C63_224	B1	CTX-M-2	Chromosome	-	-	-	-
AN2-015	Region A	AN2	WWTP	224	3	October	2023	MS10		WWTP	WWTP	WWTP	MST_63	C63_224	B1	CTX-M-2	Plasmid	AC082	-	-	-
BN2-004-P	Region B	BN2	WWTP	224	3	October	2023	MB10		WWTP	WWTP	WWTP	MST_64	C64_224	B1	CTX-M-55	Chromosome	-	-	-	-
BS23-004	Region B	BS23	Sediment	224	3	October	2023	MB5	River 2	River	River downstream	River.downstream	/		B1	SHV-12	Plasmid	AB716	-	-	-
BV8-001	Region B	BV8	Water	224	1	June/July	2023	MB8	River 2	Reservoir	Reservoir		MST_64	C64_224	B1	CTX-M-55	Plasmid	AC314	-	-	-
BN3-015	Region B	BN3	WWTP	226	4	December	2023	MB10		WWTP	WWTP	WWTP	MST_28	C28_226	A	CTX-M-15	Chromosome	-	-	-	-
CN1-020	Region C	CN1	WWTP	226	2	August	2023	KR8		WWTP	WWTP	WWTP	/		A	CTX-M-15	Plasmid	AA190	AH890	-	MOBF
CN2-009	Region C	CN2	WWTP	226	3	October	2023	KR8		WWTP	WWTP	WWTP	/		A	CTX-M-15	Chromosome	-	-	-	-
BS11-003-P	Region B	BS11	Sediment	316	2	August	2023	MB2	River 2	River	River upstream		/		B1	CTX-M-15	Plasmid	AA190	-	-	-
AN1-014	Region A	AN1	WWTP	394	2	August	2023	MS10		WWTP	WWTP	WWTP	/		D	CTX-M-15	Chromosome	-	-	-	-
AV20-002	Region A	AV20	Water	410	3	October	2023	MS2	River 1	River	River upstream	River.upstream	MST_33	C33_410	C	CTX-M-15	Plasmid	AA941	-	-	-
BN2-010	Region B	BN2	WWTP	414	3	October	2023	MB10		WWTP	WWTP	WWTP	/		D	CTX-M-14	Chromosome	-	-	-	-
CV25-004	Region C	CV25	Water	414	4	December	2023	KR4	River 3	River	River upstream	River.upstream	/		D	CTX-M-14	Chromosome	-	-	-	-
AS3-003-P	Region A	AS3	Sediment	457	1	June/July	2023	MS3	River 1	River	River downstream	River.downstream	/		F	CTX-M-15,CTX-M-15	Chromosome	-	-	-	-
BV11-005-P	Region B	BV11	Water	457	2	August	2023	MB2	River 2	River	River upstream		/		F	CTX-M-15	Plasmid	AC314	-	-	-
BV53-005	Region B	BV53	Water	515	6	April	2024	MB8	River 2	Reservoir	Reservoir		/		B1	CTX-M-15	Plasmid	AB953	-	-	-
AS30-005	Region A	AS30	Sediment	517	4	December	2023	MS3	River 1	River	River downstream	River.downstream	/		B1	CTX-M-15	Chromosome	-	-	-	-
BN5-005	Region B	BN5	WWTP	517	6	April	2024	MB10		WWTP	WWTP	WWTP	MST_32	C32_517	B1	CTX-M-15	Plasmid	AC314	-	-	-
CS8-002-P	Region C	CS8	Sediment	517	2	August	2023	KR3	River 3	River	River downstream		MST_32	C32_517	B1	CTX-M-15	Plasmid	AC314	-	-	-
CV8-003-P	Region C	CV8	Water	517	2	August	2023	KR3	River 3	River	River downstream		MST_32	C32_517	B1	CTX-M-15	Plasmid	AC314	-	-	-
AN1-006-P	Region A	AN1	WWTP	540	2	August	2023	MS10		WWTP	WWTP	WWTP	/		A	CTX-M-15	Plasmid	AC315	-	-	-
CS12-003	Region C	CS12	Sediment	540	2	August	2023	KR5		Tributary	Tributary		MST_5	C5_540	A	CTX-M-1	Plasmid	AC082	-	-	-
AN1-007-P	Region A	AN1	WWTP	616	2	August	2023	MS10		WWTP	WWTP	WWTP	MST_60	C60_616	B1	CTX-M-15	Chromosome	-	-	-	-
AV7-004	Region A	AV7	Water	616	1	June/July	2023	MS8	River 1	River	River agricultural		MST_60	C60_616	B1	CTX-M-15	Chromosome	-	-	-	-
CV8-005	Region C	CV8	Water	616	2	August	2023	KR3	River 3	River	River downstream		/		B1	CTX-M-15	Plasmid	AB953	-	-	-
AN4-019	Region A	AN4	WWTP	636	5	February	2024	MS10		WWTP	WWTP	WWTP	/		B2	CTX-M-15	Chromosome	-	-	-	-
AS30-002	Region A	AS30	Sediment	636	4	December	2023	MS3	River 1	River	River downstream	River.downstream	MST_7	C7_636	B2	CTX-M-15	Chromosome	-	-	-	-
AV12-001	Region A	AV12	Water	636	2	August	2023	MS3	River 1	River	River downstream	River.downstream	MST_7	C7_636	B2	CTX-M-15	Chromosome	-	-	-	-
AV3-001-P	Region A	AV3	Water	636	1	June/July	2023	MS3	River 1	River	River downstream	River.downstream	MST_7	C7_636	B2	CTX-M-15	Chromosome	-	-	-	-
AV7-001-P	Region A	AV7	Water	636	1	June/July	2023	MS8	River 1	River	River agricultural		MST_7	C7_636	B2	CTX-M-15	Chromosome	-	-	-	-
BN3-006	Region B	BN3	WWTP	636	4	December	2023	MB10		WWTP	WWTP	WWTP	MST_7	C7_636	B2	CTX-M-15	Chromosome	-	-	-	-
BN5-019-P	Region B	BN5	WWTP	636	6	April	2024	MB10		WWTP	WWTP	WWTP	/		B2	CTX-M-15	Chromosome	-	-	-	-
BV37-002	Region B	BV37	Water	636	5	February	2024	MB1	River 2	River	River upstream	River.upstream	MST_7	C7_636	B2	CTX-M-15	Chromosome	-	-	-	-
BV38-004	Region B	BV38	Water	636	5	February	2024	MB2	River 2	River	River upstream		/		B2	CTX-M-15	Chromosome	-	-	-	-
CN3-013	Region C	CN3	WWTP	636	4	December	2023	KR8		WWTP	WWTP	WWTP	MST_7	C7_636	B2	CTX-M-15	Chromosome	-	-	-	-
CS28-001	Region C	CS28	Sediment	636	4	December	2023	KR7	River 3	Reservoir	Reservoir		MST_30	C30_636	B2	CTX-M-15	Chromosome	-	-	-	-
CV22-003	Region C	CV22	Water	636	4	December	2023	KR3	River 3	River	River downstream		MST_30	C30_636	B2	CTX-M-15	Chromosome	-	-	-	-
CV25-005	Region C	CV25	Water	636	4	December	2023	KR4	River 3	River	River upstream	River.upstream	MST_30	C30_636	B2	CTX-M-15	Chromosome	-	-	-	-
AN4-005	Region A	AN4	WWTP	744	5	February	2024	MS10		WWTP	WWTP	WWTP	/		A	CTX-M-1	Chromosome	-	-	-	-
BN1-003-P	Region B	BN1	WWTP	744	2	August	2023	MB10		WWTP	WWTP	WWTP	/		A	CTX-M-55	Chromosome	-	-	-	-
CV20-004	Region C	CV20	Water	744	3	October	2023	KR6	River 3	River	River downstream	River.downstream	/		A	CTX-M-14	Chromosome	-	-	-	-
AS32-004	Region A	AS32	Sediment	940	4	December	2023	MS4	River 1	River	River downstream		/		B1	CTX-M-15	Plasmid	AC026	-	-	MOBP
BS47-001	Region B	BS47	Sediment	1178	6	April	2024	MB2	River 2	River	River upstream		/		A	CTX-M-15	Plasmid	AC314	-	-	-
BN1-017	Region B	BN1	WWTP	1193	2	August	2023	MB10		WWTP	WWTP	WWTP	/		B2	CTX-M-15	Chromosome	-	-	-	-
BS37-003	Region B	BS37	Sediment	1193	5	February	2024	MB1	River 2	River	River upstream	River.upstream	/		B2	CTX-M-15	Chromosome	-	-	-	-
BV43-003	Region B	BV43	Water	1193	5	February	2024	MB7	River 2	River	River downstream		/		B2	CTX-M-15	Chromosome	-	-	-	-
CN5-001	Region C	CN5	WWTP	1193	6	April	2024	KR8		WWTP	WWTP	WWTP	/		B2	CTX-M-15	Chromosome	-	-	-	-
CV1-002	Region C	CV1	Water	1193	1	June/July	2023	KR3	River 3	River	River downstream		/		B2	CTX-M-15	Chromosome	-	-	-	-
CV27-005	Region C	CV27	Water	1193	4	December	2023	KR6	River 3	River	River downstream	River.downstream	/		B2	CTX-M-15	Chromosome	-	-	-	-
CV36-002	Region C	CV36	Water	1193	6	April	2024	KR3	River 3	River	River downstream		/		B2	CTX-M-15	Chromosome	-	-	-	-
CS9-003	Region C	CS9	Sediment	1196	2	August	2023	KR2		Tributary	Tributary		MST_88	C88_1196	B1	CTX-M-15	Chromosome	-	-	-	-
BN2-013	Region B	BN2	WWTP	1431	3	October	2023	MB10		WWTP	WWTP	WWTP	MST_16	C16_1431	B1	CTX-M-15	Plasmid	AC315	AL456	-	-
BN5-016	Region B	BN5	WWTP	1431	6	April	2024	MB10		WWTP	WWTP	WWTP	MST_16	C16_1431	B1	CTX-M-15	Chromosome	-	-	-	-
BV44-002	Region B	BV44	Water	1431	5	February	2024	MB8	River 2	Reservoir	Reservoir		MST_16	C16_1431	B1	CTX-M-15	Chromosome	-	-	-	-
BV43-005	Region B	BV43	Water	1722	5	February	2024	MB7	River 2	River	River downstream		MST_68	C68_1722	F	CTX-M-15	Chromosome	-	-	-	-
BV44-001	Region B	BV44	Water	1722	5	February	2024	MB8	River 2	Reservoir	Reservoir		MST_68	C68_1722	F	CTX-M-15	Chromosome	-	-	-	-
AS21-002	Region A	AS21	Sediment	2067	3	October	2023	MS3	River 1	River	River downstream	River.downstream	/		B1	CTX-M-1	Chromosome	-	-	-	-
AS25-003	Region A	AS25	Sediment	2179	3	October	2023	MS8	River 1	River	River agricultural		/		B1	CTX-M-65	Chromosome	-	-	-	-
AS34-003	Region A	AS34	Sediment	2179	4	December	2023	MS8	River 1	River	River agricultural		MST_1	C1_2179	B1	CTX-M-65	Chromosome	-	-	-	-
AV14-001	Region A	AV14	Water	2179	2	August	2023	MS4	River 1	River	River downstream		MST_1	C1_2179	B1	CTX-M-65	Chromosome	-	-	-	-
BN1-019	Region B	BN1	WWTP	2179	2	August	2023	MB10		WWTP	WWTP	WWTP	MST_1	C1_2179	B1	CTX-M-65	Chromosome	-	-	-	-
BN2-018	Region B	BN2	WWTP	2179	3	October	2023	MB10		WWTP	WWTP	WWTP	MST_1	C1_2179	B1	CTX-M-65	Chromosome	-	-	-	-
BN3-001	Region B	BN3	WWTP	2179	4	December	2023	MB10		WWTP	WWTP	WWTP	MST_1	C1_2179	B1	CTX-M-65	Chromosome	-	-	-	-
BN5-003	Region B	BN5	WWTP	2179	6	April	2024	MB10		WWTP	WWTP	WWTP	MST_1	C1_2179	B1	CTX-M-65	Plasmid	AB192	-	-	-
BS14-001-P	Region B	BS14	Sediment	2179	2	August	2023	MB5	River 2	River	River downstream	River.downstream	MST_1	C1_2179	B1	CTX-M-65	Chromosome	-	-	-	-
BS14-004-P	Region B	BS14	Sediment	2179	2	August	2023	MB5	River 2	River	River downstream	River.downstream	MST_1	C1_2179	B1	CTX-M-65	Chromosome	-	-	-	-
BS41-005	Region B	BS41	Sediment	2179	5	February	2024	MB5	River 2	River	River downstream	River.downstream	MST_1	C1_2179	B1	CTX-M-65	Chromosome	-	-	-	-
BV23-004	Region B	BV23	Water	2179	3	October	2023	MB5	River 2	River	River downstream	River.downstream	MST_1	C1_2179	B1	CTX-M-65	Chromosome	-	-	-	-
BV32-001	Region B	BV32	Water	2179	4	December	2023	MB5	River 2	River	River downstream	River.downstream	MST_1	C1_2179	B1	CTX-M-65	Chromosome	-	-	-	-
BV41-004	Region B	BV41	Water	2179	5	February	2024	MB5	River 2	River	River downstream	River.downstream	MST_1	C1_2179	B1	CTX-M-65	Chromosome	-	-	-	-
BV5-001	Region B	BV5	Water	2179	1	June/July	2023	MB5	River 2	River	River downstream	River.downstream	MST_1	C1_2179	B1	CTX-M-65	Chromosome	-	-	-	-
BV7-001	Region B	BV7	Water	2179	1	June/July	2023	MB7	River 2	River	River downstream		MST_1	C1_2179	B1	CTX-M-65	Chromosome	-	-	-	-
CV36-001	Region C	CV36	Water	2518	6	April	2024	KR3	River 3	River	River downstream		/		B1	CTX-M-1	Chromosome	-	-	-	-
CV20-005	Region C	CV20	Water	2521	3	October	2023	KR6	River 3	River	River downstream	River.downstream	/		B1	CTX-M-15	Chromosome	-	-	-	-
BS28-003	Region B	BS28	Sediment	2853	4	December	2023	MB1	River 2	River	River upstream	River.upstream	MST_24	C24_2853	B1	CTX-M-1	Chromosome	-	-	-	-
BV35-002	Region B	BV35	Water	2853	4	December	2023	MB8	River 2	Reservoir	Reservoir		MST_24	C24_2853	B1	CTX-M-1	Chromosome	-	-	-	-
BV8-003-P	Region B	BV8	Water	2853	1	June/July	2023	MB8	River 2	Reservoir	Reservoir		MST_24	C24_2853	B1	CTX-M-1	Chromosome	-	-	-	-
AS32-005	Region A	AS32	Sediment	3268	4	December	2023	MS4	River 1	River	River downstream		/		D	CTX-M-15	Chromosome	-	-	-	-
BS28-002	Region B	BS28	Sediment	3587	4	December	2023	MB1	River 2	River	River upstream	River.upstream	/		E	CTX-M-15	Plasmid	AC315	-	-	-
BS41-004	Region B	BS41	Sediment	5150	5	February	2024	MB5	River 2	River	River downstream	River.downstream	/		D	CTX-M-55	Chromosome	-	-	-	-
CN4-018	Region C	CN4	WWTP	5331	5	February	2024	KR8		WWTP	WWTP	WWTP	/		A	CTX-M-15	Chromosome	-	-	-	-
BN3-007	Region B	BN3	WWTP	5584	4	December	2023	MB10		WWTP	WWTP	WWTP	/		cryptic	CTX-M-15	Chromosome	-	-	-	-
CS2-001	Region C	CS2	Sediment	5846	1	June/July	2023	KR2		Tributary	Tributary		MST_8	C8_5846	A	CTX-M-15	Chromosome	-	-	-	-
CS9-002	Region C	CS9	Sediment	5846	2	August	2023	KR2		Tributary	Tributary		MST_8	C8_5846	A	CTX-M-15	Chromosome	-	-	-	-
CV2-001	Region C	CV2	Water	5846	1	June/July	2023	KR2		Tributary	Tributary		MST_8	C8_5846	A	CTX-M-15	Chromosome	-	-	-	-
CV2-002	Region C	CV2	Water	5846	1	June/July	2023	KR2		Tributary	Tributary		MST_8	C8_5846	A	CTX-M-15	Chromosome	-	-	-	-
CV2-003	Region C	CV2	Water	5846	1	June/July	2023	KR2		Tributary	Tributary		MST_8	C8_5846	A	CTX-M-15	Chromosome	-	-	-	-
CV2-004	Region C	CV2	Water	5846	1	June/July	2023	KR2		Tributary	Tributary		MST_8	C8_5846	A	CTX-M-15	Chromosome	-	-	-	-
CV6-001	Region C	CV6	Water	5846	1	June/July	2023	KR6	River 3	River	River downstream	River.downstream	MST_8	C8_5846	A	CTX-M-15	Chromosome	-	-	-	-
BV46-005	Region B	BV46	Water	6303	6	April	2024	MB1	River 2	River	River upstream	River.upstream	/		G	CTX-M-15	Chromosome	AC288	-	-	-
AV25-001	Region A	AV25	Water	6396	3	October	2023	MS8	River 1	River	River agricultural		/		A	CTX-M-15	Plasmid	AC315	-	-	-
CV32-002	Region C	CV32	Water	6396	5	February	2024	KR4	River 3	River	River upstream	River.upstream	/		A	CTX-M-15	Chromosome	-	-	-	-
AN5-002	Region A	AN5	WWTP	7401	6	April	2024	MS10		WWTP	WWTP	WWTP	/		D	CTX-M-27	Chromosome	-	-	-	-
BS28-001	Region B	BS28	Sediment	8131	4	December	2023	MB1	River 2	River	River upstream	River.upstream	/		D	CTX-M-15	Chromosome	-	-	-	-
BV41-001	Region B	BV41	Water	10643	5	February	2024	MB5	River 2	River	River downstream	River.downstream	/		D	CTX-M-15	Chromosome	-	-	-	-
BS10-001-P	Region B	BS10	Sediment	12548	2	August	2023	MB1	River 2	River	River upstream	River.upstream	MST_2	C2_12548	B1	CTX-M-15	Plasmid	AC314	-	-	-
BS10-005-P	Region B	BS10	Sediment	12548	2	August	2023	MB1	River 2	River	River upstream	River.upstream	MST_2	C2_12548	B1	CTX-M-15	Plasmid	AC314	-	-	-
BS14-002-P	Region B	BS14	Sediment	12548	2	August	2023	MB5	River 2	River	River downstream	River.downstream	MST_2	C2_12548	B1	CTX-M-15	Plasmid	AC314	-	-	-
BV1-005-P	Region B	BV1	Water	12548	1	June/July	2023	MB1	River 2	River	River upstream	River.upstream	MST_2	C2_12548	B1	CTX-M-15	Plasmid	AC314	-	-	-
BV10-002-P	Region B	BV10	Water	12548	2	August	2023	MB1	River 2	River	River upstream	River.upstream	MST_2	C2_12548	B1	CTX-M-15	Plasmid	AC314	-	-	-
BV10-004-P	Region B	BV10	Water	12548	2	August	2023	MB1	River 2	River	River upstream	River.upstream	MST_2	C2_12548	B1	CTX-M-15	Plasmid	AC314	-	-	-
BV14-001-P	Region B	BV14	Water	12548	2	August	2023	MB5	River 2	River	River downstream	River.downstream	MST_2	C2_12548	B1	CTX-M-15	Plasmid	AC314	-	-	-
BV14-004-P	Region B	BV14	Water	12548	2	August	2023	MB5	River 2	River	River downstream	River.downstream	MST_2	C2_12548	B1	CTX-M-15	Plasmid	AC314	-	-	-
BV16-002-P	Region B	BV16	Water	12548	2	August	2023	MB7	River 2	River	River downstream		MST_2	C2_12548	B1	CTX-M-15	Plasmid	AC314	-	-	-
BV16-003-P	Region B	BV16	Water	12548	2	August	2023	MB7	River 2	River	River downstream		MST_2	C2_12548	B1	CTX-M-15	Plasmid	AC314	-	-	-
BV16-004-P	Region B	BV16	Water	12548	2	August	2023	MB7	River 2	River	River downstream		MST_2	C2_12548	B1	CTX-M-15	Plasmid	AC314	-	-	-
BV17-001-P	Region B	BV17	Water	12548	2	August	2023	MB8	River 2	Reservoir	Reservoir		MST_2	C2_12548	B1	CTX-M-15	Plasmid	AC314	-	-	-
BV25-002	Region B	BV25	Water	12637	3	October	2023	MB7	River 2	River	River downstream		MST_81	C81_12637	D	CTX-M-15	Plasmid	AC314	-	-	-
BV50-002	Region B	BV50	Water	12637	6	April	2024	MB5	River 2	River	River downstream	River.downstream	/		D	CTX-M-15	Plasmid	AA190	-	-	-
CS23-002	Region C	CS23	Sediment	12779	4	December	2023	KR2		Tributary	Tributary		/		D	CTX-M-14	Chromosome	-	-	-	-
CV23-003	Region C	CV23	Water	12779	4	December	2023	KR2		Tributary	Tributary		/		D	CTX-M-14	Chromosome	-	-	-	-
CV8-001	Region C	CV8	Water	13823	2	August	2023	KR3	River 3	River	River downstream		/		A	CTX-M-15	Plasmid	AC314	-	-	-
AS30-003	Region A	AS30	Sediment	15744	4	December	2023	MS3	River 1	River	River downstream	River.downstream	/		B1	CTX-M-55	Chromosome	-	-	-	-
AN3-004	Region A	AN3	WWTP	16433	4	December	2023	MS10		WWTP	WWTP	WWTP	MST_4	C4_16433	B2	CTX-M-15	Chromosome	-	-	-	-
AN4-009	Region A	AN4	WWTP	16433	5	February	2024	MS10		WWTP	WWTP	WWTP	MST_4	C4_16433	B2	CTX-M-15	Chromosome	-	-	-	-
AS26-001	Region A	AS26	Sediment	16433	3	October	2023	MS7		Tributary	Tributary		MST_4	C4_16433	B2	CTX-M-15	Chromosome	-	-	-	-
AS47-001	Region A	AS47	Sediment	16433	6	April	2024	MS2	River 1	River	River upstream	River.upstream	MST_4	C4_16433	B2	CTX-M-15	Chromosome	-	-	-	-
AS48-001	Region A	AS48	Sediment	16433	6	April	2024	MS3	River 1	River	River downstream	River.downstream	MST_4	C4_16433	B2	CTX-M-15	Chromosome	-	-	-	-
AV20-001	Region A	AV20	Water	16433	3	October	2023	MS2	River 1	River	River upstream	River.upstream	MST_4	C4_16433	B2	CTX-M-15	Chromosome	-	-	-	-
AV29-002	Region A	AV29	Water	16433	4	December	2023	MS2	River 1	River	River upstream	River.upstream	MST_4	C4_16433	B2	CTX-M-15	Chromosome	-	-	-	-
AV38-001	Region A	AV38	Water	16433	5	February	2024	MS2	River 1	River	River upstream	River.upstream	MST_4	C4_16433	B2	CTX-M-15	Chromosome	-	-	-	-
AV43-002	Region A	AV43	Water	16433	5	February	2024	MS8	River 1	River	River agricultural		MST_4	C4_16433	B2	CTX-M-15	Chromosome	-	-	-	-
AV47-001	Region A	AV47	Water	16433	6	April	2024	MS2	River 1	River	River upstream	River.upstream	MST_4	C4_16433	B2	CTX-M-15	Chromosome	-	-	-	-
AV5-009-P	Region A	AV5	Water	16433	1	June/July	2023	MS4	River 1	River	River downstream		MST_4	C4_16433	B2	CTX-M-15	Chromosome	-	-	-	-
AV2-005	Region A	AV2	Water	16434	1	June/July	2023	MS2	River 1	River	River upstream	River.upstream	/		B2	CTX-M-15	Chromosome	-	-	-	-
BV28-003	Region B	BV28	Water	16562	4	December	2023	MB1	River 2	River	River upstream	River.upstream	/		D	CTX-M-231	Plasmid	AD312	-	-	-
BN5-001	Region B	BN5	WWTP	410	6	April	2024	MB10		WWTP	WWTP	WWTP	MST_86	C86_410	C	CTX-M-15	Plasmid	AA173	AH837	Col156, IncFIA, IncFIB, rep_cluster_2232	MOBP, MOBQ
AV25-004	Region A	AV25	Water	58	3	October	2023	MS8	River 1	River	River agricultural		/		B1	CTX-M-15	Plasmid	AA626	AI879	IncC	MOBH
AN4-008-P	Region A	AN4	WWTP	12	5	February	2024	MS10		WWTP	WWTP	WWTP	/		B2	CTX-M-27	Plasmid	AA338	AI281	IncFIA	MOBF
CV25-002	Region C	CV25	Water	12	4	December	2023	KR4	River 3	River	River upstream	River.upstream	/		B2	CTX-M-15	Plasmid	AA338	AI281	IncFIA	MOBF
BV2-001-P	Region B	BV2	Water	34	1	June/July	2023	MB2	River 2	River	River upstream		/		A	CTX-M-15	Plasmid	AA190	AH890	IncFIA	MOBF
CV36-004	Region C	CV36	Water	69	6	April	2024	KR3	River 3	River	River downstream		/		D	CTX-M-231	Plasmid	AA324	AI218	IncFIA	MOBF
CN2-017	Region C	CN2	WWTP	226	3	October	2023	KR8		WWTP	WWTP	WWTP	/		A	CTX-M-3	Plasmid	AC026	-	IncFIA	-
BV28-004	Region B	BV28	Water	394	4	December	2023	MB1	River 2	River	River upstream	River.upstream	/		EC_control_fail	CTX-M-15	Plasmid	AA190	AH890	IncFIA	MOBF
AN4-016	Region A	AN4	WWTP	540	5	February	2024	MS10		WWTP	WWTP	WWTP	MST_5	C5_540	A	CTX-M-1	Plasmid	AA334	-	IncFIA	MOBF
CN3-007	Region C	CN3	WWTP	540	4	December	2023	KR8		WWTP	WWTP	WWTP	MST_5	C5_540	A	CTX-M-1	Plasmid	AA304	-	IncFIA	MOBF
CS12-005-P	Region C	CS12	Sediment	540	2	August	2023	KR5		Tributary	Tributary		MST_5	C5_540	A	CTX-M-1	Plasmid	AA304	-	IncFIA	MOBF
CV18-003	Region C	CV18	Water	540	3	October	2023	KR4	River 3	River	River upstream	River.upstream	MST_5	C5_540	A	CTX-M-1	Plasmid	AA304	-	IncFIA	MOBF
CN5-007	Region C	CN5	WWTP	640	6	April	2024	KR8		WWTP	WWTP	WWTP	MST_22	C22_640	B2	CTX-M-15	Plasmid	AA338	AI281	IncFIA	MOBF
AN1-010-P	Region A	AN1	WWTP	1147	2	August	2023	MS10		WWTP	WWTP	WWTP	/		B1	CTX-M-15	Plasmid	AA190	AH890	IncFIA	MOBF
CN2-005	Region C	CN2	WWTP	10936	3	October	2023	KR8		WWTP	WWTP	WWTP	/		D	CTX-M-15	Plasmid	AA190	AH890	IncFIA	MOBF
CV13-001	Region C	CV13	Water	10936	2	August	2023	KR6	River 3	River	River downstream	River.downstream	MST_74	C74_10936	D	CTX-M-15	Plasmid	AA190	AH890	IncFIA	MOBF
CN3-017	Region C	CN3	WWTP	16567	4	December	2023	KR8		WWTP	WWTP	WWTP	/		B1	CTX-M-15	Plasmid	AA338	AI281	IncFIA	MOBF
AV23-001	Region A	AV23	Water	90	3	October	2023	MS4	River 1	River	River downstream		/		C	CTX-M-27	Plasmid	AA171	-	IncFIA, IncFIA	MOBF
CS14-001-P	Region C	CS14	Sediment	538	2	August	2023	KR7	River 3	Reservoir	Reservoir		/		B2	CTX-M-15	Plasmid	AA338	AI281	IncFIA, IncFIA	MOBF
BV17-005-P	Region B	BV17	Water	44	2	August	2023	MB8	River 2	Reservoir	Reservoir		/		A	CTX-M-15	Plasmid	AA324	AI219	IncFIA, IncFIA, IncFIA, IncFIC, IncFIB	MOBF
CN3-002	Region C	CN3	WWTP	167	4	December	2023	KR8		WWTP	WWTP	WWTP	MST_36	C36_167	A	CTX-M-15	Plasmid	AA324	AI219	IncFIA, IncFIA, IncFIA, IncFIC, IncFIB	MOBF
CN3-006	Region C	CN3	WWTP	167	4	December	2023	KR8		WWTP	WWTP	WWTP	MST_36	C36_167	A	CTX-M-15	Plasmid	AA324	AI219	IncFIA, IncFIA, IncFIA, IncFIC, IncFIB	MOBF
BN2-014	Region B	BN2	WWTP	69	3	October	2023	MB10		WWTP	WWTP	WWTP	MST_73	C73_69	D	CTX-M-27	Plasmid	AA171	AH824	IncFIA, IncFIA, IncFIB, rep_cluster_2131	MOBF
BV38-001	Region B	BV38	Water	131	5	February	2024	MB2	River 2	River	River upstream		MST_75	C75_131	B2	CTX-M-27	Plasmid	AA171	AH824	IncFIA, IncFIA, IncFIB, rep_cluster_2131	MOBF
BN1-004	Region B	BN1	WWTP	7401	2	August	2023	MB10		WWTP	WWTP	WWTP	/		D	CTX-M-27	Plasmid	AA171	AH824	IncFIA, IncFIA, IncFIB, rep_cluster_2131	MOBF
CV34-004	Region C	CV34	Water	58	5	February	2024	KR6	River 3	River	River downstream	River.downstream	/		B1	CTX-M-55	Plasmid	AA324	AI218	IncFIA, IncFIA, IncFIC, IncFIA, IncFIC, IncFIB	MOBF
CN3-005	Region C	CN3	WWTP	167	4	December	2023	KR8		WWTP	WWTP	WWTP	MST_36	C36_167	A	CTX-M-15	Plasmid	AA324	AI219	IncFIA, IncFIA, IncFIC, IncFIA, IncFIC, IncFIB	MOBF
CV15-005	Region C	CV15	Water	167	3	October	2023	KR3	River 3	River	River downstream		/		A	CTX-M-15	Plasmid	AA324	AI219	IncFIA, IncFIA, IncFIC, IncFIA, IncFIC, IncFIB	MOBF
BS50-004	Region B	BS50	Sediment	410	6	April	2024	MB5	River 2	River	River downstream	River.downstream	MST_86	C86_410	C	CTX-M-15	Plasmid	AA173	AH835	IncFIA, IncFIA, IncFIC, IncFIA, IncFIC, IncFIB	-
CN4-010	Region C	CN4	WWTP	16566	5	February	2024	KR8		WWTP	WWTP	WWTP	/		B2	CTX-M-15	Plasmid	AA321	-	IncFIA, IncFIA, IncFIC, IncFIB	MOBF
BN2-015	Region B	BN2	WWTP	69	3	October	2023	MB10		WWTP	WWTP	WWTP	MST_73	C73_69	D	CTX-M-27	Plasmid	AA171	AH824	IncFIA, IncFIA, IncFII, IncFIB, rep_cluster_2131	MOBF
BS37-001	Region B	BS37	Sediment	131	5	February	2024	MB1	River 2	River	River upstream	River.upstream	/		B2	CTX-M-27	Plasmid	AA171	AH824	IncFIA, IncFIA, IncFII, IncFIB, rep_cluster_2131	MOBF
BV46-003	Region B	BV46	Water	131	6	April	2024	MB1	River 2	River	River upstream	River.upstream	MST_75	C75_131	B2	CTX-M-27	Plasmid	AA171	AH824	IncFIA, IncFIA, IncFII, IncFIB, rep_cluster_2131	MOBF
CS37-005	Region C	CS37	Sediment	131	6	April	2024	KR2		Tributary	Tributary		/		B2	CTX-M-27	Plasmid	AA171	AH824	IncFIA, IncFIA, IncFII, IncFIB, rep_cluster_2131	-
CS13-001	Region C	CS13	Sediment	533	2	August	2023	KR6	River 3	River	River downstream	River.downstream	/		B1	CTX-M-27	Plasmid	AA174	AH841	IncFIA, IncFIB, IncFII	MOBF
CV15-002	Region C	CV15	Water	410	3	October	2023	KR3	River 3	River	River downstream		/		C	CTX-M-15	Plasmid	AA172	AH831	IncFIA, IncFIB, IncFII, IncQ1	-
CS34-001	Region C	CS34	Sediment	7401	5	February	2024	KR6	River 3	River	River downstream	River.downstream	/		D	CTX-M-27	Plasmid	AA171	AH824	IncFIA, IncFIB, rep_cluster_2131	-
CV39-001	Region C	CV39	Water	7401	6	April	2024	KR4	River 3	River	River upstream	River.upstream	/		D	CTX-M-27	Plasmid	AA171	AH824	IncFIA, IncFIB, rep_cluster_2131	-
BN2-002	Region B	BN2	WWTP	10	3	October	2023	MB10		WWTP	WWTP	WWTP	/		A	CTX-M-15	Plasmid	AA190	AH890	IncFIA, IncFIC	MOBF
CN5-009	Region C	CN5	WWTP	10	6	April	2024	KR8		WWTP	WWTP	WWTP	/		A	CTX-M-15	Chromosome	AA338	AI281	IncFIA, IncFIC	MOBF
AS50-004	Region A	AS50	Sediment	12	6	April	2024	MS4	River 1	River	River downstream		/		B2	CTX-M-15	Plasmid	AA338	AI281	IncFIA, IncFIC	MOBF
AV30-001	Region A	AV30	Water	48	4	December	2023	MS3	River 1	River	River downstream	River.downstream	/		A	CTX-M-15	Plasmid	AA338	AI281	IncFIA, IncFIC	MOBF
BN1-014	Region B	BN1	WWTP	69	2	August	2023	MB10		WWTP	WWTP	WWTP	/		D	CTX-M-15	Plasmid	AA338	AI281	IncFIA, IncFIC	MOBF
BV21-001	Region B	BV21	Water	69	3	October	2023	MB3		Pond	Pond		MST_19	C19_69	D	CTX-M-15	Plasmid	AA338	AI281	IncFIA, IncFIC	MOBF
BV29-002	Region B	BV29	Water	69	4	December	2023	MB2	River 2	River	River upstream		/		D	CTX-M-15	Plasmid	AA338	AI281	IncFIA, IncFIC	MOBF
CV18-004	Region C	CV18	Water	69	3	October	2023	KR4	River 3	River	River upstream	River.upstream	/		D	CTX-M-27	Plasmid	AA338	AI281	IncFIA, IncFIC	MOBF
CV27-003	Region C	CV27	Water	69	4	December	2023	KR6	River 3	River	River downstream	River.downstream	/		D	CTX-M-231	Plasmid	AC314	-	IncFIA, IncFIC	-
CV32-005	Region C	CV32	Water	90	5	February	2024	KR4	River 3	River	River upstream	River.upstream	/		C	CTX-M-15	Plasmid	AA338	AI281	IncFIA, IncFIC	MOBF
AS12-001	Region A	AS12	Sediment	200	2	August	2023	MS3	River 1	River	River downstream	River.downstream	/		B1	CTX-M-15	Plasmid	AA338	AI281	IncFIA, IncFIC	MOBF
BN2-006	Region B	BN2	WWTP	226	3	October	2023	MB10		WWTP	WWTP	WWTP	MST_28	C28_226	A	CTX-M-15	Plasmid	AA190	AH890	IncFIA, IncFIC	MOBF
AV48-005	Region A	AV48	Water	297	6	April	2024	MS3	River 1	River	River downstream	River.downstream	/		B1	CTX-M-15	Plasmid	AA338	AI281	IncFIA, IncFIC	MOBF
CV37-001	Region C	CV37	Water	349	6	April	2024	KR2		Tributary	Tributary		MST_72	C72_349	D	CTX-M-15	Plasmid	AA190	AH890	IncFIA, IncFIC	MOBF
CV37-002	Region C	CV37	Water	349	6	April	2024	KR2		Tributary	Tributary		MST_72	C72_349	D	CTX-M-15	Plasmid	AA190	AH890	IncFIA, IncFIC	MOBF
CV15-004	Region C	CV15	Water	540	3	October	2023	KR3	River 3	River	River downstream		MST_5	C5_540	A	CTX-M-1	Plasmid	AA304	-	IncFIA, IncFIC	MOBF
CV19-001	Region C	CV19	Water	540	3	October	2023	KR5		Tributary	Tributary		MST_5	C5_540	A	CTX-M-1	Plasmid	AA304	-	IncFIA, IncFIC	MOBF
CV19-002	Region C	CV19	Water	540	3	October	2023	KR5		Tributary	Tributary		MST_5	C5_540	A	CTX-M-1	Plasmid	AA304	-	IncFIA, IncFIC	MOBF
CN3-012	Region C	CN3	WWTP	640	4	December	2023	KR8		WWTP	WWTP	WWTP	MST_22	C22_640	B2	CTX-M-15	Plasmid	AA338	AI281	IncFIA, IncFIC	MOBF
CS28-003	Region C	CS28	Sediment	744	4	December	2023	KR7	River 3	Reservoir	Reservoir		/		A	CTX-M-15	Plasmid	AA190	AH890	IncFIA, IncFIC	MOBF
CN1-012-P	Region C	CN1	WWTP	1288	2	August	2023	KR8		WWTP	WWTP	WWTP	/		A	CTX-M-15	Plasmid	AA190	AH890	IncFIA, IncFIC	MOBF
CV13-002	Region C	CV13	Water	10936	2	August	2023	KR6	River 3	River	River downstream	River.downstream	MST_74	C74_10936	D	CTX-M-15	Plasmid	AA190	AH890	IncFIA, IncFIC	MOBF
AV14-004-P	Region A	AV14	Water	38	2	August	2023	MS4	River 1	River	River downstream		MST_43	C43_38	D	CTX-M-15	Plasmid	AA179	-	IncFIA, IncFIC, rep_cluster_2244	MOBF
AV50-002	Region A	AV50	Water	38	6	April	2024	MS4	River 1	River	River downstream		MST_43	C43_38	D	CTX-M-15	Plasmid	AA179	-	IncFIA, IncFIC, rep_cluster_2244	MOBF
CS9-001-P	Region C	CS9	Sediment	1196	2	August	2023	KR2		Tributary	Tributary		MST_88	C88_1196	B1	CTX-M-15	Plasmid	AA734	AJ034	IncFIA, IncFII, IncFIB	MOBF, MOBP
CS18-002	Region C	CS18	Sediment	405	3	October	2023	KR4	River 3	River	River upstream	River.upstream	/		D	CTX-M-15	Plasmid	AA172	AH832	IncFIA, IncFII, IncFIB, IncFII, IncQ1	-
CV1-004-P	Region C	CV1	Water	162	1	June/July	2023	KR3	River 3	River	River downstream		/		B1	CTX-M-1	Plasmid	AA998	AJ516	IncFIA, IncQ1	MOBH
CN4-012	Region C	CN4	WWTP	16559	5	February	2024	KR8		WWTP	WWTP	WWTP	MST_66	C66_16559	B1	CTX-M-1	Plasmid	AA998	AJ516	IncFIA, IncQ1	MOBH
CN1-019	Region C	CN1	WWTP	31	2	August	2023	KR8		WWTP	WWTP	WWTP	/		D	CTX-M-55	Plasmid	AA747	AJ076	IncFIB	-
CN2-003-P	Region C	CN2	WWTP	410	3	October	2023	KR8		WWTP	WWTP	WWTP	MST_33	C33_410	C	CTX-M-15	Plasmid	novel_86f318e50d03bb10a6e499fa7256c177	-	IncFIB	-
CS28-005	Region C	CS28	Sediment	410	4	December	2023	KR7	River 3	Reservoir	Reservoir		MST_33	C33_410	C	CTX-M-15	Plasmid	novel_99dcee91e71da362d9f97635612f4ad1	-	IncFIB	-
AV32-003	Region A	AV32	Water	744	4	December	2023	MS4	River 1	River	River downstream		/		A	CTX-M-55	Plasmid	AA179	-	IncFIB	-
CV4-001-P	Region C	CV4	Water	3877	1	June/July	2023	KR4	River 3	River	River upstream	River.upstream	/		A	CTX-M-15	Plasmid	AA887	AJ321	IncFIB	MOBC
BV25-001	Region B	BV25	Water	12637	3	October	2023	MB7	River 2	River	River downstream		MST_81	C81_12637	D	CTX-M-15	Plasmid	AA316	-	IncFIB	MOBF
CS13-003	Region C	CS13	Sediment	16228	2	August	2023	KR6	River 3	River	River downstream	River.downstream	/		B1	CTX-M-55	Plasmid	AC315	-	IncFIB	-
BV52-005	Region B	BV52	Water	10	6	April	2024	MB7	River 2	River	River downstream		/		A	CTX-M-15	Plasmid	AA887	-	IncFIB, IncFIB	-
BV43-004	Region B	BV43	Water	13397	5	February	2024	MB7	River 2	River	River downstream		/		A	CTX-M-15	Plasmid	AA887	AJ321	IncFIB, IncFIB	MOBC
BS37-002	Region B	BS37	Sediment	10	5	February	2024	MB1	River 2	River	River upstream	River.upstream	/		A	CTX-M-55	Plasmid	AA179	AH866	IncFIB, IncFIC, rep_cluster_2244	MOBF
CV8-002	Region C	CV8	Water	10	2	August	2023	KR3	River 3	River	River downstream		/		A	CTX-M-55	Plasmid	AA179	AH866	IncFIB, IncFIC, rep_cluster_2244	MOBF
BV50-005	Region B	BV50	Water	2179	6	April	2024	MB5	River 2	River	River downstream	River.downstream	MST_1	C1_2179	B1	CTX-M-65	Plasmid	AA176	AH859	IncFIB, IncFIC, rep_cluster_2244	MOBF, MOBP
BV50-001	Region B	BV50	Water	744	6	April	2024	MB5	River 2	River	River downstream	River.downstream	MST_25	C25_744	A	CTX-M-55	Plasmid	AA179	AH866	IncFIB, IncFIC, rep_cluster_2244, IncQ1	MOBF
BV50-004	Region B	BV50	Water	744	6	April	2024	MB5	River 2	River	River downstream	River.downstream	MST_25	C25_744	A	CTX-M-55	Plasmid	AA179	AH866	IncFIB, IncFIC, rep_cluster_2244, IncQ1	MOBF
BV52-001	Region B	BV52	Water	744	6	April	2024	MB7	River 2	River	River downstream		MST_25	C25_744	A	CTX-M-55	Plasmid	AA179	AH866	IncFIB, IncFIC, rep_cluster_2244, IncQ1	MOBF
BS11-001-P	Region B	BS11	Sediment	394	2	August	2023	MB2	River 2	River	River upstream		/		D	CTX-M-27	Plasmid	AA174	AH841	IncFIB, IncFII	-
AN1-009	Region A	AN1	WWTP	540	2	August	2023	MS10		WWTP	WWTP	WWTP	MST_15	C15_540	A	CTX-M-15	Plasmid	AA277	AI089	IncFIB, IncFII	MOBF, MOBF
AN1-001	Region A	AN1	WWTP	540	2	August	2023	MS10		WWTP	WWTP	WWTP	MST_15	C15_540	A	CTX-M-15	Plasmid	AA277	AI089	IncFIB, IncFII	MOBF, MOBF
AV12-004-PP	Region A	AV12	Water	540	2	August	2023	MS3	River 1	River	River downstream	River.downstream	MST_15	C15_540	A	CTX-M-15	Plasmid	AA277	AI089	IncFIB, IncFII	MOBF, MOBF
AV16-002	Region A	AV16	Water	540	2	August	2023	MS8	River 1	River	River agricultural		MST_15	C15_540	A	CTX-M-15	Plasmid	AA277	AI089	IncFIB, IncFII	MOBF, MOBF
AN1-012	Region A	AN1	WWTP	3202	2	August	2023	MS10		WWTP	WWTP	WWTP	/		A	CTX-M-15	Plasmid	AA452	AI551	IncFIB, IncFII	-
BS41-003	Region B	BS41	Sediment	393	5	February	2024	MB5	River 2	River	River downstream	River.downstream	/		D	CTX-M-1	Plasmid	AA735	AJ039	IncFIB, IncFII, IncQ1	-
AS38-001	Region A	AS38	Sediment	1193	5	February	2024	MS2	River 1	River	River upstream	River.upstream	MST_56	C56_1193	B2	CTX-M-27	Plasmid	AA352	AI306	IncFIB, IncFII, rep_cluster_2131	-
AV41-002	Region A	AV41	Water	1193	5	February	2024	MS4	River 1	River	River downstream		MST_56	C56_1193	B2	CTX-M-27	Plasmid	AA352	AI306	IncFIB, IncFII, rep_cluster_2131	-
BV34-002	Region B	BV34	Water	1193	4	December	2023	MB7	River 2	River	River downstream		/		B2	CTX-M-27	Plasmid	AA352	AI306	IncFIB, IncFII, rep_cluster_2131	-
CV42-001	Region C	CV42	Water	1193	6	April	2024	KR7	River 3	Reservoir	Reservoir		/		B2	CTX-M-27	Plasmid	AA352	AI306	IncFIB, IncFII, rep_cluster_2131	-
BV47-004	Region B	BV47	Water	10	6	April	2024	MB2	River 2	River	River upstream		/		A	CTX-M-14	Plasmid	AA276	AI081	IncFIB, IncFII, rep_cluster_2392	MOBF, MOBF
AN4-013-P	Region A	AN4	WWTP	7593	5	February	2024	MS10		WWTP	WWTP	WWTP	/		B1	CTX-M-14	Plasmid	AA276	AI081	IncFIB, IncFII, rep_cluster_2392	MOBF, MOBF
CV21-004	Region C	CV21	Water	95	3	October	2023	KR7	River 3	Reservoir	Reservoir		/		B2	CTX-M-14	Plasmid	AA282	AI115	IncFIB, IncK2/Z	MOBP
AN1-004-P	Region A	AN1	WWTP	130	2	August	2023	MS10		WWTP	WWTP	WWTP	MST_48	C48_130	G	CTX-M-15	Plasmid	AA734	-	IncFIB, IncQ1	MOBP
AN1-011-P	Region A	AN1	WWTP	130	2	August	2023	MS10		WWTP	WWTP	WWTP	MST_48	C48_130	G	CTX-M-15	Plasmid	AA734	-	IncFIB, IncQ1	-
AS29-004	Region A	AS29	Sediment	38	4	December	2023	MS2	River 1	River	River upstream	River.upstream	/		D	CTX-M-15	Plasmid	AA297	AI140	IncFIB, rep_cluster_2131, rep_cluster_2244	MOBF
AS29-005	Region A	AS29	Sediment	38	4	December	2023	MS2	River 1	River	River upstream	River.upstream	MST_9	C9_38	D	CTX-M-14	Plasmid	AA336	-	IncFIC, rep_cluster_2244	MOBF
CV9-004	Region C	CV9	Water	38	2	August	2023	KR2		Tributary	Tributary		MST_9	C9_38	D	CTX-M-14	Plasmid	AA336	-	IncFIC, rep_cluster_2244	MOBF
CS40-001	Region C	CS40	Sediment	16563	6	April	2024	KR5		Tributary	Tributary		/		A	CTX-M-27	Plasmid	AA179	AH866	IncFIC, rep_cluster_2244	MOBF
CV34-003	Region C	CV34	Water	540	5	February	2024	KR6	River 3	River	River downstream	River.downstream	/		A	CTX-M-15	Plasmid	AA437	-	IncFII	MOBF, MOBF
AV7-005	Region A	AV7	Water	216	1	June/July	2023	MS8	River 1	River	River agricultural		MST_26	C26_216	A	CTX-M-3	Plasmid	AA378	-	IncHI1B	-
AN5-014	Region A	AN5	WWTP	4774	6	April	2024	MS10		WWTP	WWTP	WWTP	/		A	CTX-M-15	Plasmid	AA738	AJ047	IncHI1B, IncHI2A, rep_cluster_1088, IncQ1	MOBH
CS18-003	Region C	CS18	Sediment	224	3	October	2023	KR4	River 3	River	River upstream	River.upstream	/		B1	CTX-M-1	Plasmid	AA378	-	IncHI1B, IncQ1	-
CS27-002	Region C	CS27	Sediment	16559	4	December	2023	KR6	River 3	River	River downstream	River.downstream	MST_66	C66_16559	B1	CTX-M-1	Plasmid	AA998	AJ516	IncHI1B, IncQ1	MOBH
AN1-017-P	Region A	AN1	WWTP	354	2	August	2023	MS10		WWTP	WWTP	WWTP	/		F	CTX-M-9	Plasmid	AA739	AJ058	IncHI2A, rep_cluster_1088	MOBH
BV13-002-PP	Region B	BV13	Water	90	2	August	2023	MB4		Reservoir	Reservoir		/		C	CTX-M-15	Plasmid	AA738	AJ047	IncHI2A, rep_cluster_1088, IncQ1	MOBH
AV11-003	Region A	AV11	Water	44	2	August	2023	MS2	River 1	River	River upstream	River.upstream	MST_6	C6_44	A	CTX-M-15	Plasmid	AA474	AI602	IncI1/B/O	MOBP
AS3-001-P	Region A	AS3	Sediment	69	1	June/July	2023	MS3	River 1	River	River downstream	River.downstream	/		D	CTX-M-1	Plasmid	AA474	AI602	IncI1/B/O	MOBP
AS7-004-P	Region A	AS7	Sediment	69	1	June/July	2023	MS8	River 1	River	River agricultural		MST_27	C27_69	D	CTX-M-1	Plasmid	AA474	AI602	IncI1/B/O	MOBP
AS7-006-P	Region A	AS7	Sediment	69	1	June/July	2023	MS8	River 1	River	River agricultural		MST_27	C27_69	D	CTX-M-1	Plasmid	AA474	AI602	IncI1/B/O	MOBP
AS7-007-P	Region A	AS7	Sediment	69	1	June/July	2023	MS8	River 1	River	River agricultural		MST_27	C27_69	D	CTX-M-1	Plasmid	AA474	AI602	IncI1/B/O	MOBP
BS11-002-P	Region B	BS11	Sediment	69	2	August	2023	MB2	River 2	River	River upstream		/		D	CTX-M-15	Plasmid	AA282	AI113	IncI1/B/O	MOBP
CV37-004	Region C	CV37	Water	69	6	April	2024	KR2		Tributary	Tributary		/		D	CTX-M-27	Plasmid	AA474	AI602	IncI1/B/O	MOBP
CS8-001-P	Region C	CS8	Sediment	131	2	August	2023	KR3	River 3	River	River downstream		MST_76	C76_131	B2	CTX-M-27	Plasmid	AA474	AI602	IncI1/B/O	MOBP
CV18-001	Region C	CV18	Water	162	3	October	2023	KR4	River 3	River	River upstream	River.upstream	/		B1	CTX-M-1	Plasmid	AA474	AI602	IncI1/B/O	MOBP
AV41-005	Region A	AV41	Water	421	5	February	2024	MS4	River 1	River	River downstream		/		B2	CTX-M-15	Plasmid	AA474	AI621	IncI1/B/O	MOBP
CN5-011	Region C	CN5	WWTP	537	6	April	2024	KR8		WWTP	WWTP	WWTP	/		B2	CTX-M-1	Plasmid	AA474	AI602	IncI1/B/O	MOBP
AV3-004-P	Region A	AV3	Water	1193	1	June/July	2023	MS3	River 1	River	River downstream	River.downstream	/		B2	CTX-M-15	Plasmid	AA474	AI602	IncI1/B/O	MOBP
CN5-019	Region C	CN5	WWTP	1193	6	April	2024	KR8		WWTP	WWTP	WWTP	/		B2	CTX-M-55	Plasmid	AA474	AI621	IncI1/B/O	MOBP
BN2-003	Region B	BN2	WWTP	1722	3	October	2023	MB10		WWTP	WWTP	WWTP	/		F	CTX-M-15	Plasmid	AA282	AI113	IncI1/B/O	MOBP
CN2-004	Region C	CN2	WWTP	4481	3	October	2023	KR8		WWTP	WWTP	WWTP	/		B1	CTX-M-1	Plasmid	AA474	AI602	IncI1/B/O	MOBP
CV28-002	Region C	CV28	Water	16298	4	December	2023	KR7	River 3	Reservoir	Reservoir		/		A	CTX-M-15	Plasmid	AA474	AI604	IncI1/B/O	MOBP
AS48-003	Region A	AS48	Sediment	69	6	April	2024	MS3	River 1	River	River downstream	River.downstream	/		D	CTX-M-15	Plasmid	AA372	AI350	IncI2	MOBP
AV28-003	Region A	AV28	Water	10	4	December	2023	MS1	River 1	Reservoir	Reservoir		/		A	CTX-M-1	Plasmid	AA474	AI597	IncI-gamma/K1	MOBP
BS23-002	Region B	BS23	Sediment	10	3	October	2023	MB5	River 2	River	River downstream	River.downstream	/		A	CTX-M-15	Plasmid	AA474	AI623	IncI-gamma/K1	MOBP, MOBP
BV29-005	Region B	BV29	Water	10	4	December	2023	MB2	River 2	River	River upstream		/		A	CTX-M-1	Plasmid	AA474	AI597	IncI-gamma/K1	MOBP
CV30-004	Region C	CV30	Water	10	5	February	2024	KR2		Tributary	Tributary		/		A	CTX-M-15	Plasmid	AA474	AI614	IncI-gamma/K1	MOBP
CV9-003-P	Region C	CV9	Water	10	2	August	2023	KR2		Tributary	Tributary		/		A	CTX-M-15	Plasmid	AA474	AI623	IncI-gamma/K1	MOBP
CN4-004	Region C	CN4	WWTP	12	5	February	2024	KR8		WWTP	WWTP	WWTP	/		B2	CTX-M-1	Plasmid	AA474	AI605	IncI-gamma/K1	MOBP
AV31-001	Region A	AV31	Water	23	4	December	2023	MS6		Gravel pit	Gravel pit		/		C	CTX-M-1	Plasmid	AA474	AI597	IncI-gamma/K1	MOBP
AS39-004	Region A	AS39	Sediment	38	5	February	2024	MS3	River 1	River	River downstream	River.downstream	MST_9	C9_38	D	CTX-M-14	Plasmid	AA474	AI613	IncI-gamma/K1	MOBP, MOBP
AV39-002	Region A	AV39	Water	38	5	February	2024	MS3	River 1	River	River downstream	River.downstream	MST_9	C9_38	D	CTX-M-15,CTX-M-14	Plasmid	AA474	AI623	IncI-gamma/K1	MOBP
AV43-001	Region A	AV43	Water	38	5	February	2024	MS8	River 1	River	River agricultural		MST_9	C9_38	D	CTX-M-15,CTX-M-14	Plasmid	AA474	AI623	IncI-gamma/K1	MOBP
BV35-001	Region B	BV35	Water	38	4	December	2023	MB8	River 2	Reservoir	Reservoir		/		D	CTX-M-1	Plasmid	AA474	AI613	IncI-gamma/K1	MOBP
CV8-004	Region C	CV8	Water	38	2	August	2023	KR3	River 3	River	River downstream		/		D	CTX-M-15	Plasmid	AA474	AI619	IncI-gamma/K1	MOBP
AV5-001	Region A	AV5	Water	46	1	June/July	2023	MS4	River 1	River	River downstream		/		A	CTX-M-1	Plasmid	AA474	AI597	IncI-gamma/K1	MOBP
BV46-002	Region B	BV46	Water	58	6	April	2024	MB1	River 2	River	River upstream	River.upstream	MST_82	C82_58	B1	CTX-M-1	Plasmid	AA474	AI597	IncI-gamma/K1	MOBP
BV46-004	Region B	BV46	Water	58	6	April	2024	MB1	River 2	River	River upstream	River.upstream	MST_82	C82_58	B1	CTX-M-1	Plasmid	AA474	AI597	IncI-gamma/K1	MOBP
CV28-003	Region C	CV28	Water	58	4	December	2023	KR7	River 3	Reservoir	Reservoir		/		B1	CTX-M-1	Plasmid	AA474	AI597	IncI-gamma/K1	MOBP
CN2-018	Region C	CN2	WWTP	69	3	October	2023	KR8		WWTP	WWTP	WWTP	/		D	CTX-M-15	Plasmid	AA474	AI611	IncI-gamma/K1	MOBP
AN2-007	Region A	AN2	WWTP	73	3	October	2023	MS10		WWTP	WWTP	WWTP	MST_31	C31_73	B2	CTX-M-1	Plasmid	AA474	AI605	IncI-gamma/K1	MOBP
AN2-017	Region A	AN2	WWTP	73	3	October	2023	MS10		WWTP	WWTP	WWTP	MST_31	C31_73	B2	CTX-M-1	Plasmid	AA474	AI605	IncI-gamma/K1	MOBP
AN4-006	Region A	AN4	WWTP	73	5	February	2024	MS10		WWTP	WWTP	WWTP	MST_31	C31_73	B2	CTX-M-1	Plasmid	AA474	AI597	IncI-gamma/K1	MOBP
AN4-012	Region A	AN4	WWTP	88	5	February	2024	MS10		WWTP	WWTP	WWTP	/		C	CTX-M-1	Plasmid	AA474	AI597	IncI-gamma/K1	MOBP
AV28-002	Region A	AV28	Water	88	4	December	2023	MS1	River 1	Reservoir	Reservoir		MST_85	C85_88	C	CTX-M-1	Plasmid	AA474	AI613	IncI-gamma/K1	MOBP
AV46-001	Region A	AV46	Water	88	6	April	2024	MS1	River 1	Reservoir	Reservoir		MST_85	C85_88	C	CTX-M-1	Plasmid	AA474	AI613	IncI-gamma/K1	MOBP
BV16-001-P	Region B	BV16	Water	88	2	August	2023	MB7	River 2	River	River downstream		/		C	CTX-M-1	Plasmid	AA474	AI597	IncI-gamma/K1	MOBP
BV1-001-P	Region B	BV1	Water	93	1	June/July	2023	MB1	River 2	River	River upstream	River.upstream	MST_40	C40_93	A	CTX-M-15	Plasmid	AA474	AI598	IncI-gamma/K1	MOBP
BV1-004-P	Region B	BV1	Water	93	1	June/July	2023	MB1	River 2	River	River upstream	River.upstream	MST_40	C40_93	A	CTX-M-15	Plasmid	AA474	AI598	IncI-gamma/K1	MOBP
AV5-004	Region A	AV5	Water	101	1	June/July	2023	MS4	River 1	River	River downstream		/		B1	CTX-M-15	Plasmid	AA474	AI623	IncI-gamma/K1	MOBP
BS33-001	Region B	BS33	Sediment	127	4	December	2023	MB6		Gravel pit	Gravel pit		/		B2	CTX-M-1	Plasmid	AA474	AI597	IncI-gamma/K1	MOBP
BN2-001	Region B	BN2	WWTP	131	3	October	2023	MB10		WWTP	WWTP	WWTP	/		B2	CTX-M-15	Plasmid	AA474	AI619	IncI-gamma/K1	MOBP
BN3-010	Region B	BN3	WWTP	136	4	December	2023	MB10		WWTP	WWTP	WWTP	MST_57	C57_136	B2	CTX-M-1	Plasmid	AA474	AI605	IncI-gamma/K1	MOBP
BN5-014	Region B	BN5	WWTP	136	6	April	2024	MB10		WWTP	WWTP	WWTP	MST_57	C57_136	B2	CTX-M-1	Plasmid	AA474	AI605	IncI-gamma/K1	MOBP
AS30-001	Region A	AS30	Sediment	155	4	December	2023	MS3	River 1	River	River downstream	River.downstream	/		B1	CTX-M-1	Plasmid	AA474	AI597	IncI-gamma/K1	MOBP
BS9-001-P	Region B	BS9	Sediment	155	1	June/July	2023	MB9		Gravel pit	Gravel pit		MST_37	C37_155	B1	CTX-M-65	Plasmid	AA474	AI602	IncI-gamma/K1	MOBP
BV9-001	Region B	BV9	Water	155	1	June/July	2023	MB9		Gravel pit	Gravel pit		MST_37	C37_155	B1	CTX-M-65	Plasmid	AA474	AI602	IncI-gamma/K1	MOBP
BV9-004	Region B	BV9	Water	155	1	June/July	2023	MB9		Gravel pit	Gravel pit		MST_37	C37_155	B1	CTX-M-65	Plasmid	AA474	AI602	IncI-gamma/K1	MOBP
CV12-005	Region C	CV12	Water	155	2	August	2023	KR5		Tributary	Tributary		/		B1	CTX-M-1	Plasmid	AA474	AI597	IncI-gamma/K1	MOBP
AN3-012	Region A	AN3	WWTP	162	4	December	2023	MS10		WWTP	WWTP	WWTP	/		B1	CTX-M-1	Plasmid	AA474	AI605	IncI-gamma/K1	MOBP
AV7-002	Region A	AV7	Water	162	1	June/July	2023	MS8	River 1	River	River agricultural		/		B1	CTX-M-15	Plasmid	AA474	AI597	IncI-gamma/K1	MOBP
BV29-003	Region B	BV29	Water	176	4	December	2023	MB2	River 2	River	River upstream		/		A	CTX-M-1	Plasmid	AA474	AI597	IncI-gamma/K1	MOBP
CN1-006	Region C	CN1	WWTP	191	2	August	2023	KR8		WWTP	WWTP	WWTP	/		A	CTX-M-1	Plasmid	AA474	AI597	IncI-gamma/K1	MOBP
AV16-003	Region A	AV16	Water	206	2	August	2023	MS8	River 1	River	River agricultural		/		A	CTX-M-8	Plasmid	AA474	AI612	IncI-gamma/K1	MOBP
BV14-002-P	Region B	BV14	Water	226	2	August	2023	MB5	River 2	River	River downstream	River.downstream	/		A	CTX-M-1	Plasmid	AA474	AI597	IncI-gamma/K1	MOBP
BV25-004	Region B	BV25	Water	226	3	October	2023	MB7	River 2	River	River downstream		MST_28	C28_226	A	CTX-M-15	Plasmid	AA474	AI602	IncI-gamma/K1	MOBP
CN5-003	Region C	CN5	WWTP	278	6	April	2024	KR8		WWTP	WWTP	WWTP	/		B1	CTX-M-15	Plasmid	AA282	AI115	IncI-gamma/K1	MOBP
BV37-003	Region B	BV37	Water	345	5	February	2024	MB1	River 2	River	River upstream	River.upstream	/		B1	CTX-M-1	Plasmid	AA474	AI597	IncI-gamma/K1	MOBP
AN3-018	Region A	AN3	WWTP	357	4	December	2023	MS10		WWTP	WWTP	WWTP	MST_55	C55_357	B2	CTX-M-1	Plasmid	AA474	AI605	IncI-gamma/K1	MOBP
AN3-019	Region A	AN3	WWTP	357	4	December	2023	MS10		WWTP	WWTP	WWTP	MST_55	C55_357	B2	CTX-M-1	Plasmid	AA474	AI605	IncI-gamma/K1	MOBP
CV15-003	Region C	CV15	Water	394	3	October	2023	KR3	River 3	River	River downstream		/		D	CTX-M-15	Plasmid	AA474	AI623	IncI-gamma/K1	MOBP
CV23-005	Region C	CV23	Water	394	4	December	2023	KR2		Tributary	Tributary		/		D	CTX-M-15	Plasmid	AA474	AI623	IncI-gamma/K1	MOBP
BV26-001	Region B	BV26	Water	398	3	October	2023	MB8	River 2	Reservoir	Reservoir		/		A	CTX-M-15	Plasmid	AA474	-	IncI-gamma/K1	MOBP
CV9-002	Region C	CV9	Water	405	2	August	2023	KR2		Tributary	Tributary		/		D	CTX-M-1	Plasmid	AA474	AI605	IncI-gamma/K1	MOBP
BV50-003	Region B	BV50	Water	442	6	April	2024	MB5	River 2	River	River downstream	River.downstream	/		B1	CTX-M-15	Plasmid	AA474	AI619	IncI-gamma/K1	MOBP
AV38-003	Region A	AV38	Water	457	5	February	2024	MS2	River 1	River	River upstream	River.upstream	MST_69	C69_457	F	CTX-M-15	Plasmid	AA474	AI597	IncI-gamma/K1	MOBP
CV19-003	Region C	CV19	Water	540	3	October	2023	KR5		Tributary	Tributary		MST_5	C5_540	A	CTX-M-27	Plasmid	AA474	AI622	IncI-gamma/K1	MOBP
AS34-005	Region A	AS34	Sediment	744	4	December	2023	MS8	River 1	River	River agricultural		MST_34	C34_744	A	CTX-M-14	Plasmid	AA282	AI115	IncI-gamma/K1	MOBP
AV3-005	Region A	AV3	Water	744	1	June/July	2023	MS3	River 1	River	River downstream	River.downstream	MST_39	C39_744	A	CTX-M-1	Plasmid	AA474	AI605	IncI-gamma/K1	MOBP
AV30-002	Region A	AV30	Water	744	4	December	2023	MS3	River 1	River	River downstream	River.downstream	MST_34	C34_744	A	CTX-M-14	Plasmid	AA282	AI115	IncI-gamma/K1	MOBP
AV32-001	Region A	AV32	Water	744	4	December	2023	MS4	River 1	River	River downstream		MST_34	C34_744	A	CTX-M-14	Plasmid	AA282	AI115	IncI-gamma/K1	MOBP
AV5-006	Region A	AV5	Water	744	1	June/July	2023	MS4	River 1	River	River downstream		MST_39	C39_744	A	CTX-M-1	Plasmid	AA474	AI605	IncI-gamma/K1	MOBP
AS32-001	Region A	AS32	Sediment	746	4	December	2023	MS4	River 1	River	River downstream		/		A	CTX-M-8	Plasmid	AA474	AI612	IncI-gamma/K1	MOBP
CS1-001	Region C	CS1	Sediment	847	1	June/July	2023	KR3	River 3	River	River downstream		/		B1	CTX-M-15	Plasmid	AA474	AI619	IncI-gamma/K1	MOBP
CS9-005	Region C	CS9	Sediment	978	2	August	2023	KR2		Tributary	Tributary		/		B2	CTX-M-1	Plasmid	AA474	AI605	IncI-gamma/K1	MOBP
AN3-010	Region A	AN3	WWTP	1193	4	December	2023	MS10		WWTP	WWTP	WWTP	MST_3	C3_1193	B2	CTX-M-3	Plasmid	AA474	AI622	IncI-gamma/K1	MOBP
AS30-004	Region A	AS30	Sediment	1193	4	December	2023	MS3	River 1	River	River downstream	River.downstream	MST_3	C3_1193	B2	CTX-M-3	Plasmid	AA474	AI622	IncI-gamma/K1	MOBP
BS28-004	Region B	BS28	Sediment	1193	4	December	2023	MB1	River 2	River	River upstream	River.upstream	MST_3	C3_1193	B2	CTX-M-3	Plasmid	AA474	AI622	IncI-gamma/K1	MOBP
BV1-002-P	Region B	BV1	Water	1193	1	June/July	2023	MB1	River 2	River	River upstream	River.upstream	MST_3	C3_1193	B2	CTX-M-3	Plasmid	AA474	AI622	IncI-gamma/K1	MOBP
BV1-003-P	Region B	BV1	Water	1193	1	June/July	2023	MB1	River 2	River	River upstream	River.upstream	MST_3	C3_1193	B2	CTX-M-3	Plasmid	AA474	AI622	IncI-gamma/K1	MOBP
BV19-005	Region B	BV19	Water	1193	3	October	2023	MB1	River 2	River	River upstream	River.upstream	MST_3	C3_1193	B2	CTX-M-3	Plasmid	AA474	AI622	IncI-gamma/K1	MOBP
BV20-001	Region B	BV20	Water	1193	3	October	2023	MB2	River 2	River	River upstream		MST_3	C3_1193	B2	CTX-M-3	Plasmid	AA474	AI622	IncI-gamma/K1	MOBP
BV20-002	Region B	BV20	Water	1193	3	October	2023	MB2	River 2	River	River upstream		MST_3	C3_1193	B2	CTX-M-3	Plasmid	AA474	AI622	IncI-gamma/K1	MOBP
BV20-003	Region B	BV20	Water	1193	3	October	2023	MB2	River 2	River	River upstream		MST_3	C3_1193	B2	CTX-M-3	Plasmid	AA474	AI622	IncI-gamma/K1	MOBP
BV53-001	Region B	BV53	Water	1193	6	April	2024	MB8	River 2	Reservoir	Reservoir		MST_3	C3_1193	B2	CTX-M-3	Plasmid	AA474	AI622	IncI-gamma/K1	MOBP
BV7-003	Region B	BV7	Water	1193	1	June/July	2023	MB7	River 2	River	River downstream		MST_3	C3_1193	B2	CTX-M-3	Plasmid	AA474	AI622	IncI-gamma/K1	MOBP
AS50-002	Region A	AS50	Sediment	1276	6	April	2024	MS4	River 1	River	River downstream		/		F	CTX-M-1	Plasmid	AA474	AI597	IncI-gamma/K1	MOBP
AV14-003	Region A	AV14	Water	1433	2	August	2023	MS4	River 1	River	River downstream		MST_38	C38_1433	A	CTX-M-1	Plasmid	AA474	AI597	IncI-gamma/K1	MOBP
AV14-005	Region A	AV14	Water	1433	2	August	2023	MS4	River 1	River	River downstream		MST_38	C38_1433	A	CTX-M-1	Plasmid	AA474	AI597	IncI-gamma/K1	MOBP
BS5-001	Region B	BS5	Sediment	1640	1	June/July	2023	MB5	River 2	River	River downstream	River.downstream	/		E	CTX-M-1	Plasmid	AA474	AI597	IncI-gamma/K1	MOBP
CN4-001	Region C	CN4	WWTP	1718	5	February	2024	KR8		WWTP	WWTP	WWTP	/		A	CTX-M-1	Plasmid	AA474	AI597	IncI-gamma/K1	MOBP
AS26-002	Region A	AS26	Sediment	1838	3	October	2023	MS7		Tributary	Tributary		/		A	CTX-M-1	Plasmid	AA474	AI597	IncI-gamma/K1	MOBP, MOBP, MOBP
AS23-001	Region A	AS23	Sediment	1844	3	October	2023	MS4	River 1	River	River downstream		MST_65	C65_1844	B1	CTX-M-1	Plasmid	AA474	AI597	IncI-gamma/K1	MOBP
AV23-005	Region A	AV23	Water	1844	3	October	2023	MS4	River 1	River	River downstream		MST_65	C65_1844	B1	CTX-M-1	Plasmid	AA474	AI597	IncI-gamma/K1	MOBP
AS25-005	Region A	AS25	Sediment	2040	3	October	2023	MS8	River 1	River	River agricultural		MST_62	C62_2040	A	CTX-M-15	Plasmid	AA474	AI623	IncI-gamma/K1	MOBP, MOBP
BN1-001	Region B	BN1	WWTP	2040	2	August	2023	MB10		WWTP	WWTP	WWTP	MST_87	C87_2040	A	CTX-M-15	Plasmid	AA474	AI623	IncI-gamma/K1	-
BN1-015	Region B	BN1	WWTP	2040	2	August	2023	MB10		WWTP	WWTP	WWTP	MST_87	C87_2040	A	CTX-M-15	Plasmid	AA474	AI623	IncI-gamma/K1	-
CN1-007	Region C	CN1	WWTP	2040	2	August	2023	KR8		WWTP	WWTP	WWTP	/		A	CTX-M-15	Plasmid	AA474	AI623	IncI-gamma/K1	MOBP, MOBP
CN1-015-P	Region C	CN1	WWTP	2040	2	August	2023	KR8		WWTP	WWTP	WWTP	MST_62	C62_2040	A	CTX-M-15	Plasmid	AA474	AI623	IncI-gamma/K1	MOBP, MOBP
BV23-003	Region B	BV23	Water	2163	3	October	2023	MB5	River 2	River	River downstream	River.downstream	/		B1	CTX-M-15	Plasmid	AA474	AI619	IncI-gamma/K1	MOBP
AV6-003	Region A	AV6	Water	2485	1	June/July	2023	MS5		Tributary	Tributary		/		E	CTX-M-1	Plasmid	AA474	AI597	IncI-gamma/K1	MOBP
AS52-002	Region A	AS52	Sediment	3568	6	April	2024	MS8	River 1	River	River agricultural		/		U/cryptic	CTX-M-8	Plasmid	AA474	AI612	IncI-gamma/K1	MOBP
CS27-001	Region C	CS27	Sediment	4598	4	December	2023	KR6	River 3	River	River downstream	River.downstream	/		A	CTX-M-55	Plasmid	AA474	AI614	IncI-gamma/K1	MOBP
AV4-001	Region A	AV4	Water	5759	1	June/July	2023	MS6		Gravel pit	Gravel pit		/		EC_control_fail	CTX-M-1	Plasmid	AA474	AI605	IncI-gamma/K1	MOBP
AN5-003	Region A	AN5	WWTP	12668	6	April	2024	MS10		WWTP	WWTP	WWTP	/		B2	CTX-M-1	Plasmid	AA474	AI597	IncI-gamma/K1	MOBP
AV10-001	Region A	AV10	Water	15455	2	August	2023	MS1	River 1	Reservoir	Reservoir		/		A	CTX-M-1	Plasmid	AA474	AI613	IncI-gamma/K1	MOBP
AN5-007	Region A	AN5	WWTP	16437	6	April	2024	MS10		WWTP	WWTP	WWTP	MST_59	C59_16437	C	CTX-M-1	Plasmid	AA474	AI597	IncI-gamma/K1	MOBP
BV7-002	Region B	BV7	Water	16437	1	June/July	2023	MB7	River 2	River	River downstream		MST_59	C59_16437	C	CTX-M-1	Plasmid	AA474	AI597	IncI-gamma/K1	MOBP
CV30-005	Region C	CV30	Water	16558	5	February	2024	KR2		Tributary	Tributary		/		D	CTX-M-15	Plasmid	AA282	AI115	IncI-gamma/K1	MOBP
AS7-003	Region A	AS7	Sediment	16561	1	June/July	2023	MS8	River 1	River	River agricultural		MST_61	C61_16561	B1	CTX-M-1	Plasmid	AA474	AI605	IncI-gamma/K1	MOBP
AV3-003-P	Region A	AV3	Water	16561	1	June/July	2023	MS3	River 1	River	River downstream	River.downstream	MST_61	C61_16561	B1	CTX-M-1	Plasmid	AA474	AI605	IncI-gamma/K1	MOBP
BV5-004-P	Region B	BV5	Water	16568	1	June/July	2023	MB5	River 2	River	River downstream	River.downstream	/		B1	CTX-M-1	Plasmid	AA474	AI605	IncI-gamma/K1	MOBP
CS6-001-P	Region C	CS6	Sediment	1380	1	June/July	2023	KR6	River 3	River	River downstream	River.downstream	/		D	CTX-M-15	Plasmid	AA282	AI115	IncI-gamma/K1, IncQ1	MOBP
AS16-001	Region A	AS16	Sediment	10	2	August	2023	MS8	River 1	River	River agricultural		/		A	CTX-M-15	Plasmid	AA282	-	IncK2/Z	-
AS25-001	Region A	AS25	Sediment	69	3	October	2023	MS8	River 1	River	River agricultural		MST_47	C47_69	D	CTX-M-15	Plasmid	AA282	AI113	IncK2/Z	MOBP
AN2-014	Region A	AN2	WWTP	219	3	October	2023	MS10		WWTP	WWTP	WWTP	MST_67	C67_219	E	CTX-M-15	Plasmid	AA282	-	IncK2/Z	MOBP, MOBP
AS23-002	Region A	AS23	Sediment	219	3	October	2023	MS4	River 1	River	River downstream		/		E	CTX-M-15	Plasmid	AA282	AI113	IncK2/Z	MOBP
BN1-012	Region B	BN1	WWTP	219	2	August	2023	MB10		WWTP	WWTP	WWTP	MST_67	C67_219	E	CTX-M-15	Plasmid	AA282	-	IncK2/Z	MOBP, MOBP
CS25-002	Region C	CS25	Sediment	219	4	December	2023	KR4	River 3	River	River upstream	River.upstream	/		E	CTX-M-15	Plasmid	AA282	AI113	IncK2/Z	MOBP
CV37-003	Region C	CV37	Water	219	6	April	2024	KR2		Tributary	Tributary		/		E	CTX-M-15	Plasmid	AA282	AI113	IncK2/Z	MOBP
CS25-004	Region C	CS25	Sediment	410	4	December	2023	KR4	River 3	River	River upstream	River.upstream	/		C	CTX-M-1	Plasmid	AA279	AI097	IncK2/Z	MOBP
AS34-002	Region A	AS34	Sediment	538	4	December	2023	MS8	River 1	River	River agricultural		/		B2	CTX-M-15	Plasmid	AA282	AI113	IncK2/Z	MOBP
BV7-004-P	Region B	BV7	Water	1049	1	June/July	2023	MB7	River 2	River	River downstream		/		B1	CTX-M-15	Plasmid	AA282	-	IncK2/Z	MOBP, MOBP
AV16-004	Region A	AV16	Water	4741	2	August	2023	MS8	River 1	River	River agricultural		/		A	CTX-M-15	Plasmid	AA282	AI113	IncK2/Z	MOBP
AV12-005	Region A	AV12	Water	216	2	August	2023	MS3	River 1	River	River downstream	River.downstream	MST_26	C26_216	A	CTX-M-3	Plasmid	AA002	AH530	IncL/M	MOBP
AS32-002-P	Region A	AS32	Sediment	1722	4	December	2023	MS4	River 1	River	River downstream		/		F	SHV-12	Plasmid	AA002	AH540	IncL/M	MOBP
CV21-003	Region C	CV21	Water	10	3	October	2023	KR7	River 3	Reservoir	Reservoir		/		A	CTX-M-3	Plasmid	AA002	AH532	IncL/M, rep_cluster_1254	MOBP
CV29-002	Region C	CV29	Water	69	5	February	2024	KR3	River 3	River	River downstream		/		D	CTX-M-1	Plasmid	AA551	AI743	IncN	MOBF
AN4-014	Region A	AN4	WWTP	90	5	February	2024	MS10		WWTP	WWTP	WWTP	MST_84	C84_90	C	CTX-M-32	Plasmid	AA551	AI743	IncN	MOBF
AV34-001	Region A	AV34	Water	90	4	December	2023	MS8	River 1	River	River agricultural		MST_84	C84_90	C	CTX-M-32	Plasmid	AA551	AI743	IncN	MOBF
BV37-004	Region B	BV37	Water	93	5	February	2024	MB1	River 2	River	River upstream	River.upstream	/		A	CTX-M-32	Plasmid	novel_83386bd0b1f5671dee47bb002d832c59	-	IncN	-
AV29-001	Region A	AV29	Water	457	4	December	2023	MS2	River 1	River	River upstream	River.upstream	MST_69	C69_457	F	CTX-M-15	Plasmid	AA552	AI746	IncN	MOBF
CN1-003	Region C	CN1	WWTP	69	2	August	2023	KR8		WWTP	WWTP	WWTP	/		D	CTX-M-15	Plasmid	novel_d7854e92002e528e6aef05f6b5deec59	-	IncQ1	-
AS21-003	Region A	AS21	Sediment	226	3	October	2023	MS3	River 1	River	River downstream	River.downstream	MST_49	C49_226	A	CTX-M-15	Plasmid	AC120	-	IncQ1	-
AV21-004	Region A	AV21	Water	226	3	October	2023	MS3	River 1	River	River downstream	River.downstream	MST_49	C49_226	A	CTX-M-15	Plasmid	AC120	-	IncQ1	-
BV8-002-P	Region B	BV8	Water	16469	1	June/July	2023	MB8	River 2	Reservoir	Reservoir		/		B2	CTX-M-15	Plasmid	AC120	-	IncQ1	-
CS13-004-P	Region C	CS13	Sediment	182	2	August	2023	KR6	River 3	River	River downstream	River.downstream	/		E	CTX-M-15	Plasmid	AB233	AJ927	IncX1	MOBP
BV25-005	Region B	BV25	Water	515	3	October	2023	MB7	River 2	River	River downstream		/		B1	CTX-M-15	Plasmid	AC305	AL439	IncX1	MOBP
CN3-009	Region C	CN3	WWTP	640	4	December	2023	KR8		WWTP	WWTP	WWTP	MST_22	C22_640	B2	CTX-M-15	Plasmid	AB229	-	IncX1	MOBP
CS11-001-P	Region C	CS11	Sediment	131	2	August	2023	KR4	River 3	River	River upstream	River.upstream	MST_76	C76_131	B2	CTX-M-27	Plasmid	AA619	AI865	IncX4	-
AS12-004-P	Region A	AS12	Sediment	216	2	August	2023	MS3	River 1	River	River downstream	River.downstream	MST_26	C26_216	A	CTX-M-3	Plasmid	AE974	AO865	IncX5	MOBP
BV28-001	Region B	BV28	Water	10	4	December	2023	MB1	River 2	River	River upstream	River.upstream	/		A	CTX-M-15	Plasmid	AC315	AL455	IncY	MOBC
BV14-003	Region B	BV14	Water	34	2	August	2023	MB5	River 2	River	River downstream	River.downstream	/		A	CTX-M-15	Plasmid	AC315	AL455	IncY	MOBC
BV35-003	Region B	BV35	Water	165	4	December	2023	MB8	River 2	Reservoir	Reservoir		/		A	CTX-M-15	Plasmid	AC315	AL455	IncY	-
BS5-002	Region B	BS5	Sediment	1431	1	June/July	2023	MB5	River 2	River	River downstream	River.downstream	MST_16	C16_1431	B1	CTX-M-15	Plasmid	AC315	AL455	IncY	MOBC
CN1-002-P	Region C	CN1	WWTP	1431	2	August	2023	KR8		WWTP	WWTP	WWTP	MST_13	C13_1431	B1	CTX-M-15	Plasmid	AC315	AL455	IncY	MOBC
CN5-012	Region C	CN5	WWTP	1431	6	April	2024	KR8		WWTP	WWTP	WWTP	MST_13	C13_1431	B1	CTX-M-15	Plasmid	AC315	AL455	IncY	MOBC
CS27-005	Region C	CS27	Sediment	1431	4	December	2023	KR6	River 3	River	River downstream	River.downstream	MST_13	C13_1431	B1	CTX-M-15,CTX-M-15	Plasmid	AC315	AL455	IncY	MOBC
CV20-003	Region C	CV20	Water	1431	3	October	2023	KR6	River 3	River	River downstream	River.downstream	MST_13	C13_1431	B1	CTX-M-15	Plasmid	AC315	AL455	IncY	MOBC
AS29-001	Region A	AS29	Sediment	10	4	December	2023	MS2	River 1	River	River upstream	River.upstream	MST_42	C42_10	A	CTX-M-15	Plasmid	AE430	-	rep_cluster_1756	MOBF
AS29-003	Region A	AS29	Sediment	10	4	December	2023	MS2	River 1	River	River upstream	River.upstream	MST_42	C42_10	A	CTX-M-15	Plasmid	AE430	-	rep_cluster_1756	MOBF
CV29-001-P	Region C	CV29	Water	131	5	February	2024	KR3	River 3	River	River downstream		/		B2	CTX-M-15	Plasmid	AA579	AI802	rep_cluster_1778	MOBQ
AS29-002	Region A	AS29	Sediment	38	4	December	2023	MS2	River 1	River	River upstream	River.upstream	MST_9	C9_38	D	CTX-M-14	Plasmid	AA336	-	rep_cluster_2244	MOBF
AV48-003	Region A	AV48	Water	38	6	April	2024	MS3	River 1	River	River downstream	River.downstream	MST_44	C44_38	D	CTX-M-15	Plasmid	AA747	AJ079	rep_cluster_488	-
BS25-003	Region B	BS25	Sediment	38	3	October	2023	MB7	River 2	River	River downstream		/		D	CTX-M-15	Plasmid	AA747	AJ079	rep_cluster_488	-
BV47-002	Region B	BV47	Water	38	6	April	2024	MB2	River 2	River	River upstream		/		D	CTX-M-15	Plasmid	AA747	AJ079	rep_cluster_488	-
CV6-003	Region C	CV6	Water	38	1	June/July	2023	KR6	River 3	River	River downstream	River.downstream	MST_44	C44_38	D	CTX-M-15	Plasmid	AA747	AJ079	rep_cluster_488	-
BV41-003	Region B	BV41	Water	69	5	February	2024	MB5	River 2	River	River downstream	River.downstream	/		D	CTX-M-15	Plasmid	AA747	AJ079	rep_cluster_488	-
AS41-001	Region A	AS41	Sediment	394	5	February	2024	MS4	River 1	River	River downstream		/		D	CTX-M-15	Plasmid	AA747	AJ079	rep_cluster_488	-
AV2-001	Region A	AV2	Water	517	1	June/July	2023	MS2	River 1	River	River upstream	River.upstream	/		B1	CTX-M-15	Plasmid	AA747	AJ079	rep_cluster_488	-
CV21-002-P	Region C	CV21	Water	744	3	October	2023	KR7	River 3	Reservoir	Reservoir		/		A	CTX-M-15	Plasmid	AA747	AJ079	rep_cluster_488	-
BN2-008	Region B	BN2	WWTP	1431	3	October	2023	MB10		WWTP	WWTP	WWTP	/		B1	CTX-M-15	Plasmid	AA747	AJ079	rep_cluster_488	-
BV47-003	Region B	BV47	Water	1431	6	April	2024	MB2	River 2	River	River upstream		/		B1	CTX-M-15	Plasmid	AA747	AJ079	rep_cluster_488	-
CN3-003	Region C	CN3	WWTP	7937	4	December	2023	KR8		WWTP	WWTP	WWTP	/		B1	CTX-M-15	Plasmid	AA747	AJ079	rep_cluster_488	-

## Sheet: 5_Statistics
Table 5.1: Significance of differences in MLST-STs diversity between sample types
Richness
	Df	Sum Sq	Mean Sq	F value	Pr(>F)
source	2	294	146.99	7.024	0.00772	**
Residuals	14	293	20.93
group1	group2	n1	n2	statistic	df	p	p.adj	p.adj.signif
Sediment	Water	6	6	-3.33	7.18	0.012	0.018	*
Sediment	WWTP	6	5	-1.31	6.99	0.23	0.23	ns
Water	WWTP	6	5	3.35	8.94	0.009	0.018	*
Table 5.2: Significance of differences in MLST-STs diversity between regions (A) and differences of ST composition between regions (B)
A
Richness
	Df	Sum Sq	Mean Sq	F value	Pr(>F)
source	2	3.11	1.556	0.076	0.927
Residuals	15	306.67	20.444
B
Jaccard
	Df	SumOfSqs	R2	F	Pr(>F)
Model	2	1.0157	0.17471	1.5877	0.001	***
Residual	15	4.7981	0.82529
Total	17	5.8138	1
group1	group2	SumsOfSqs	MeanSqs	F.Model	R2	P.value	P.value.corrected
RegionA	RegionB	0.527992	0.527992	1.70192	0.14544	0.00899101	0.0134865
RegionA	RegionC	0.47156	0.47156	1.39247	0.122228	0.021978	0.021978
RegionB	RegionC	0.524011	0.524011	1.68634	0.1443	0.00599401	0.0134865
Table 5.3: Significance of differences in MLST-STs diversity between aquatic environments
Richness
	Df	Sum Sq	Mean Sq	F value	Pr(>F)
source	7	1640	234.28	32.72	2.34e-12	***
Residuals	30	214.8	7.16
group1	group2	n1	n2	statistic	df	p	p.adj	p.adj.signif
Gravel.pit	Reservoir	2	6	-2.84	5	0.036	0.0472	ns
Gravel.pit	River.agricultural	2	6	-3.22	5	0.023	0.0322	ns
Gravel.pit	Tributary	2	6	-2.24	5	0.076	0.0939	ns
Reservoir	River.agricultural	6	6	0.324	9.31	0.753	0.791	ns
Reservoir	Tributary	6	6	0.601	9.91	0.561	0.655	ns
River.agricultural	Tributary	6	6	0.344	9.68	0.738	0.791	ns
River.downstream	WWTP	6	5	0.184	8.38	0.858	0.858	ns
River.agricultural	River.downstream	6	6	-10.3	9.84	1.38e-06	2.15e-05	****
River.downstream	Tributary	6	6	9.75	9.97	2.05e-06	2.15e-05	****
Gravel.pit	River.downstream	2	6	-16.6	5	1.47e-05	6.17e-05	***
Reservoir	River.downstream	6	6	-8.63	9.77	7.03e-06	4.92e-05	***
Reservoir	WWTP	6	5	-7.84	8.87	2.83e-05	8.49e-05	***
River.agricultural	WWTP	6	5	-9.15	7.79	1.94e-05	6.79e-05	***
Tributary	WWTP	6	5	-8.8	8.6	1.38e-05	6.17e-05	***
Gravel.pit	River.upstream	2	6	-8.08	5	0.000471	0.00107	**
Gravel.pit	WWTP	2	5	-13.9	4	0.000157	0.000412	**
River.downstream	River.upstream	6	6	5.06	9.89	0.00051	0.00107	**
Reservoir	River.upstream	6	6	-3.52	9.98	0.006	0.009	*
River.agricultural	River.upstream	6	6	-4.33	9.5	0.002	0.00323	*
River.upstream	Tributary	6	6	4.31	9.97	0.002	0.00323	*
River.upstream	WWTP	6	5	-4.5	8.76	0.002	0.00323	*
Table 5.4: Significance of differences in phylogroups diversity between sample types based on richness (A) and differences of phylogroups composition between sample types (B)
A
Richness
	Df	Sum Sq	Mean Sq	F value	Pr(>F)
source	2	2.367	1.1833	1.215	0.326
Residuals	14	13.633	0.9738
B
Jaccard
	Df	SumOfSqs	R2	F	Pr(>F)
Model	2	0.14731	0.14788	1.2148	0.291
Residual	14	0.84883	0.85212
Total	16	0.99614	1
Table 5.5: Significance of differences in phylogroups diversity between regions based on richness (A) and Shannon index (B) and differences of phylogroups composition between regions (C)
A
Richness
	Df	Sum Sq	Mean Sq	F value	Pr(>F)
source	2	6.333	3.167	4.672	0.0265
Residuals	15	10.167	0.678
B
Shannon
	Df	Sum Sq	Mean Sq	F value	Pr(>F)
source	2	0.0775	0.03876	1.514	0.252
Residuals	15	0.3841	0.02561
C
Jaccard
	Df	SumOfSqs	R2	F	Pr(>F)
Model	2	0.16883	0.17111	1.5482	0.208
Residual	15	0.81786	0.82889
Total	17	0.98669	1

## Sheet: 6_Phylogroups
Table 6: Prevalence of phylogroups in all three sample types: sediment, water and WWTP
#	Sediment (n=128)		Water (n=284)		WWTP (n=152)		All (n=564)
Phylogroup	n	%	n	%	n	%	n	%
A	24	18.75	92	32.3944	35	23.0263	151	26.773
B2	28	21.875	63	22.1831	46	30.2632	137	24.2908
D	28	21.875	55	19.3662	31	20.3947	114	20.2128
B1	34	26.5625	53	18.662	24	15.7895	111	19.6809
C	4	3.125	11	3.87324	5	3.28947	20	3.5461
E	6	4.6875	2	0.704225	4	2.63158	12	2.12766
F	3	2.34375	5	1.76056	2	1.31579	10	1.77305
G	0	0	1	0.352113	4	2.63158	5	0.886525
Other	1	0.78125	2	0.704225	1	0.657895	4	0.70922
	Region A (n=184)						Region B (n=194)						Region C (n=186)
#	Sediment (n=59)		Water (n=78)		WWTP (n=47)		Sediment (n=31)		Water (n=115)		WWTP (n=48)		Sediment (n=38)		Water (n=91)		WWTP (n=57)
Phylogroup	n	%	n	%	n	%	n	%	n	%	n	%	n	%	n	%	n	%
A	14	23.7288	30	38.4615	9	19.1489	3	9.67742	30	26.087	7	14.5833	7	18.4211	32	35.1648	19	33.3333
B2	13	22.0339	18	23.0769	18	38.2979	6	19.3548	25	21.7391	11	22.9167	9	23.6842	20	21.978	17	29.8246
D	14	23.7288	9	11.5385	6	12.766	7	22.5806	20	17.3913	14	29.1667	7	18.4211	26	28.5714	11	19.2982
B1	12	20.339	11	14.1026	6	12.766	11	35.4839	32	27.8261	10	20.8333	11	28.9474	10	10.989	8	14.0351
C	0	0	6	7.69231	3	6.38298	2	6.45161	3	2.6087	1	2.08333	2	5.26316	2	2.1978	1	1.75439
E	2	3.38983	1	1.28205	2	4.25532	2	6.45161	0	0	1	2.08333	2	5.26316	1	1.0989	1	1.75439
F	3	5.08475	2	2.5641	1	2.12766	0	0	3	2.6087	1	2.08333	0	0	0	0	0	0
G	0	0	0	0	2	4.25532	0	0	1	0.869565	2	4.16667	0	0	0	0	0	0
Other	1	1.69492	1	1.28205	0	0	0	0	1	0.869565	1	2.08333	0	0	0	0	0	0

## Sheet: 7_ENA submission
Table 7: ENA submission data for each isolate
Isolate	Project	Sample	Experiment	Accession	Study
BN1-001	PRJEB90475	ERS26348408	ERX14870521	ERR15466626	ERP173478
BN1-003-P	PRJEB90475	ERS26348409	ERX14870522	ERR15466627	ERP173478
BN1-004	PRJEB90475	ERS26348410	ERX14870523	ERR15466628	ERP173478
BN1-005	PRJEB90475	ERS26348411	ERX14870524	ERR15466629	ERP173478
BN1-006	PRJEB90475	ERS26348412	ERX14870525	ERR15466630	ERP173478
BN1-007	PRJEB90475	ERS26348413	ERX14870526	ERR15466631	ERP173478
BN1-008	PRJEB90475	ERS26348414	ERX14870527	ERR15466632	ERP173478
BN1-009	PRJEB90475	ERS26348415	ERX14870528	ERR15466633	ERP173478
BN1-012	PRJEB90475	ERS26348416	ERX14870529	ERR15466634	ERP173478
BN1-014	PRJEB90475	ERS26348417	ERX14870530	ERR15466635	ERP173478
BN1-015	PRJEB90475	ERS26348418	ERX14870531	ERR15466636	ERP173478
BN1-016	PRJEB90475	ERS26348419	ERX14870532	ERR15466637	ERP173478
BN1-017	PRJEB90475	ERS26348420	ERX14870533	ERR15466638	ERP173478
BN1-019	PRJEB90475	ERS26348421	ERX14870534	ERR15466639	ERP173478
BN2-001	PRJEB90475	ERS26348422	ERX14870535	ERR15466640	ERP173478
BN2-002	PRJEB90475	ERS26348423	ERX14870536	ERR15466641	ERP173478
BN2-003	PRJEB90475	ERS26348424	ERX14870537	ERR15466642	ERP173478
BN2-004-P	PRJEB90475	ERS26348425	ERX14870538	ERR15466643	ERP173478
BN2-006	PRJEB90475	ERS26348426	ERX14870539	ERR15466644	ERP173478
BN2-008	PRJEB90475	ERS26348427	ERX14870540	ERR15466645	ERP173478
BN2-010	PRJEB90475	ERS26348428	ERX14870541	ERR15466646	ERP173478
BN2-013	PRJEB90475	ERS26348429	ERX14870542	ERR15466647	ERP173478
BN2-014	PRJEB90475	ERS26348430	ERX14870543	ERR15466648	ERP173478
BN2-015	PRJEB90475	ERS26348431	ERX14870544	ERR15466649	ERP173478
BN2-016	PRJEB90475	ERS26348432	ERX14870545	ERR15466650	ERP173478
BN2-018	PRJEB90475	ERS26348433	ERX14870546	ERR15466651	ERP173478
BN2-020	PRJEB90475	ERS26348434	ERX14870547	ERR15466652	ERP173478
BN3-001	PRJEB90475	ERS26348435	ERX14870548	ERR15466653	ERP173478
BN3-002	PRJEB90475	ERS26348436	ERX14870549	ERR15466654	ERP173478
BN3-003	PRJEB90475	ERS26348437	ERX14870550	ERR15466655	ERP173478
BN3-005	PRJEB90475	ERS26348438	ERX14870551	ERR15466656	ERP173478
BN3-006	PRJEB90475	ERS26348439	ERX14870552	ERR15466657	ERP173478
BN3-007	PRJEB90475	ERS26348440	ERX14870553	ERR15466658	ERP173478
BN3-010	PRJEB90475	ERS26348441	ERX14870554	ERR15466659	ERP173478
BN3-011	PRJEB90475	ERS26348442	ERX14870555	ERR15466660	ERP173478
BN3-015	PRJEB90475	ERS26348443	ERX14870556	ERR15466661	ERP173478
BN5-001	PRJEB90475	ERS26348444	ERX14870557	ERR15466662	ERP173478
BN5-002	PRJEB90475	ERS26348445	ERX14870558	ERR15466663	ERP173478
BN5-003	PRJEB90475	ERS26348446	ERX14870559	ERR15466664	ERP173478
BN5-005	PRJEB90475	ERS26348447	ERX14870560	ERR15466665	ERP173478
BN5-011	PRJEB90475	ERS26348448	ERX14870561	ERR15466666	ERP173478
BN5-012	PRJEB90475	ERS26348449	ERX14870562	ERR15466667	ERP173478
BN5-013	PRJEB90475	ERS26348450	ERX14870563	ERR15466668	ERP173478
BN5-014	PRJEB90475	ERS26348451	ERX14870564	ERR15466669	ERP173478
BN5-016	PRJEB90475	ERS26348452	ERX14870565	ERR15466670	ERP173478
BN5-018	PRJEB90475	ERS26348453	ERX14870566	ERR15466671	ERP173478
BN5-019-P	PRJEB90475	ERS26348454	ERX14870567	ERR15466672	ERP173478
BN5-020	PRJEB90475	ERS26348455	ERX14870568	ERR15466673	ERP173478
BS10-001-P	PRJEB90475	ERS24982673	ERX14870569	ERR15466674	ERP173478
BS10-005-P	PRJEB90475	ERS24982674	ERX14870570	ERR15466675	ERP173478
BS11-001-P	PRJEB90475	ERS24982675	ERX14870571	ERR15466676	ERP173478
BS11-002-P	PRJEB90475	ERS24982676	ERX14870572	ERR15466677	ERP173478
BS11-003-P	PRJEB90475	ERS24982677	ERX14870573	ERR15466678	ERP173478
BS14-001-P	PRJEB90475	ERS24982678	ERX14870574	ERR15466679	ERP173478
BS14-002-P	PRJEB90475	ERS24982679	ERX14870575	ERR15466680	ERP173478
BS14-004-P	PRJEB90475	ERS24982680	ERX14870576	ERR15466681	ERP173478
BS23-002	PRJEB90475	ERS24982681	ERX14870577	ERR15466682	ERP173478
BS23-004	PRJEB90475	ERS24982682	ERX14870578	ERR15466683	ERP173478
BS25-003	PRJEB90475	ERS24982683	ERX14870579	ERR15466684	ERP173478
BS28-001	PRJEB90475	ERS24982684	ERX14870580	ERR15466685	ERP173478
BS28-002	PRJEB90475	ERS24982685	ERX14870581	ERR15466686	ERP173478
BS28-003	PRJEB90475	ERS24982686	ERX14870582	ERR15466687	ERP173478
BS28-004	PRJEB90475	ERS24982687	ERX14870583	ERR15466688	ERP173478
BS33-001	PRJEB90475	ERS24982688	ERX14870584	ERR15466689	ERP173478
BS37-001	PRJEB90475	ERS24982689	ERX14870585	ERR15466690	ERP173478
BS37-002	PRJEB90475	ERS24982690	ERX14870586	ERR15466691	ERP173478
BS37-003	PRJEB90475	ERS24982691	ERX14870587	ERR15466692	ERP173478
BS41-002	PRJEB90475	ERS24982692	ERX14870588	ERR15466693	ERP173478
BS41-003	PRJEB90475	ERS24982693	ERX14870589	ERR15466694	ERP173478
BS41-004	PRJEB90475	ERS24982694	ERX14870590	ERR15466695	ERP173478
BS41-005	PRJEB90475	ERS24982695	ERX14870591	ERR15466696	ERP173478
BS47-001	PRJEB90475	ERS24982696	ERX14870592	ERR15466697	ERP173478
BS50-002	PRJEB90475	ERS24982697	ERX14870593	ERR15466698	ERP173478
BS50-004	PRJEB90475	ERS24982698	ERX14870594	ERR15466699	ERP173478
BS50-005	PRJEB90475	ERS24982699	ERX14870595	ERR15466700	ERP173478
BS5-001	PRJEB90475	ERS24982700	ERX14870596	ERR15466701	ERP173478
BS5-002	PRJEB90475	ERS24982701	ERX14870597	ERR15466702	ERP173478
BS52-001	PRJEB90475	ERS24982702	ERX14870598	ERR15466703	ERP173478
BS9-001-P	PRJEB90475	ERS24982703	ERX14870599	ERR15466704	ERP173478
BV10-001-P	PRJEB90475	ERS24982704	ERX14870600	ERR15466705	ERP173478
BV10-002-P	PRJEB90475	ERS24982705	ERX14870601	ERR15466706	ERP173478
BV10-003-P	PRJEB90475	ERS24982706	ERX14870602	ERR15466707	ERP173478
BV10-004-P	PRJEB90475	ERS24982707	ERX14870603	ERR15466708	ERP173478
BV1-001-P	PRJEB90475	ERS24982708	ERX14870604	ERR15466709	ERP173478
BV1-002-P	PRJEB90475	ERS24982709	ERX14870605	ERR15466710	ERP173478
BV1-003-P	PRJEB90475	ERS24982710	ERX14870606	ERR15466711	ERP173478
BV1-004-P	PRJEB90475	ERS24982711	ERX14870607	ERR15466712	ERP173478
BV1-005-P	PRJEB90475	ERS24982712	ERX14870608	ERR15466713	ERP173478
BV11-001-P	PRJEB90475	ERS24982713	ERX14870609	ERR15466714	ERP173478
BV11-004-P	PRJEB90475	ERS24982714	ERX14870610	ERR15466715	ERP173478
BV11-005-P	PRJEB90475	ERS24982715	ERX14870611	ERR15466716	ERP173478
BV13-002-PP	PRJEB90475	ERS24982716	ERX14870612	ERR15466717	ERP173478
BV14-001-P	PRJEB90475	ERS24982717	ERX14870613	ERR15466718	ERP173478
BV14-002-P	PRJEB90475	ERS24982718	ERX14870614	ERR15466719	ERP173478
BV14-003	PRJEB90475	ERS24982719	ERX14870615	ERR15466720	ERP173478
BV14-004-P	PRJEB90475	ERS24982720	ERX14870616	ERR15466721	ERP173478
BV16-001-P	PRJEB90475	ERS24982721	ERX14870617	ERR15466722	ERP173478
BV16-002-P	PRJEB90475	ERS24982722	ERX14870618	ERR15466723	ERP173478
BV16-003-P	PRJEB90475	ERS24982723	ERX14870619	ERR15466724	ERP173478
BV16-004-P	PRJEB90475	ERS24982724	ERX14870620	ERR15466725	ERP173478
BV17-001-P	PRJEB90475	ERS24982725	ERX14870621	ERR15466726	ERP173478
BV17-002	PRJEB90475	ERS24982726	ERX14870622	ERR15466727	ERP173478
BV17-004-P	PRJEB90475	ERS24982727	ERX14870623	ERR15466728	ERP173478
BV17-005-P	PRJEB90475	ERS24982728	ERX14870624	ERR15466729	ERP173478
BV19-001	PRJEB90475	ERS24982729	ERX14870625	ERR15466730	ERP173478
BV19-002	PRJEB90475	ERS24982730	ERX14870626	ERR15466731	ERP173478
BV19-003	PRJEB90475	ERS24982731	ERX14870627	ERR15466732	ERP173478
BV19-004	PRJEB90475	ERS24982732	ERX14870628	ERR15466733	ERP173478
BV19-005	PRJEB90475	ERS24982733	ERX14870629	ERR15466734	ERP173478
BV20-001	PRJEB90475	ERS24982734	ERX14870630	ERR15466735	ERP173478
BV20-002	PRJEB90475	ERS24982735	ERX14870631	ERR15466736	ERP173478
BV20-003	PRJEB90475	ERS24982736	ERX14870632	ERR15466737	ERP173478
BV20-004	PRJEB90475	ERS24982737	ERX14870633	ERR15466738	ERP173478
BV2-001-P	PRJEB90475	ERS24982738	ERX14870634	ERR15466739	ERP173478
BV2-003-P	PRJEB90475	ERS24982739	ERX14870635	ERR15466740	ERP173478
BV21-001	PRJEB90475	ERS24982741	ERX14870636	ERR15466741	ERP173478
BV23-001	PRJEB90475	ERS24982742	ERX14870637	ERR15466742	ERP173478
BV23-002	PRJEB90475	ERS24982743	ERX14870638	ERR15466743	ERP173478
BV23-003	PRJEB90475	ERS24982744	ERX14870639	ERR15466744	ERP173478
BV23-004	PRJEB90475	ERS24982745	ERX14870640	ERR15466745	ERP173478
BV23-005	PRJEB90475	ERS24982746	ERX14870641	ERR15466746	ERP173478
BV25-001	PRJEB90475	ERS24982747	ERX14870642	ERR15466747	ERP173478
BV25-002	PRJEB90475	ERS24982748	ERX14870643	ERR15466748	ERP173478
BV25-003	PRJEB90475	ERS24982749	ERX14870644	ERR15466749	ERP173478
BV25-004	PRJEB90475	ERS24982750	ERX14870645	ERR15466750	ERP173478
BV25-005	PRJEB90475	ERS24982751	ERX14870646	ERR15466751	ERP173478
BV26-001	PRJEB90475	ERS24982752	ERX14870647	ERR15466752	ERP173478
BV28-001	PRJEB90475	ERS24982753	ERX14870648	ERR15466753	ERP173478
BV28-003	PRJEB90475	ERS24982754	ERX14870649	ERR15466754	ERP173478
BV28-004	PRJEB90475	ERS24982755	ERX14870650	ERR15466755	ERP173478
BV29-001	PRJEB90475	ERS24982756	ERX14870651	ERR15466756	ERP173478
BV29-002	PRJEB90475	ERS24982757	ERX14870652	ERR15466757	ERP173478
BV29-003	PRJEB90475	ERS24982758	ERX14870653	ERR15466758	ERP173478
BV29-005	PRJEB90475	ERS24982759	ERX14870654	ERR15466759	ERP173478
BV32-001	PRJEB90475	ERS24982760	ERX14870655	ERR15466760	ERP173478
BV34-001	PRJEB90475	ERS24982761	ERX14870656	ERR15466761	ERP173478
BV34-002	PRJEB90475	ERS24982762	ERX14870657	ERR15466762	ERP173478
BV34-003	PRJEB90475	ERS24982763	ERX14870658	ERR15466763	ERP173478
BV34-004	PRJEB90475	ERS24982764	ERX14870659	ERR15466764	ERP173478
BV35-001	PRJEB90475	ERS24982765	ERX14870660	ERR15466765	ERP173478
BV35-002	PRJEB90475	ERS24982766	ERX14870661	ERR15466766	ERP173478
BV35-003	PRJEB90475	ERS24982767	ERX14870662	ERR15466767	ERP173478
BV35-004	PRJEB90475	ERS24982768	ERX14870663	ERR15466768	ERP173478
BV37-002	PRJEB90475	ERS24982769	ERX14870664	ERR15466769	ERP173478
BV37-003	PRJEB90475	ERS24982770	ERX14870665	ERR15466770	ERP173478
BV37-004	PRJEB90475	ERS24982771	ERX14870666	ERR15466771	ERP173478
BV37-005	PRJEB90475	ERS24982772	ERX14870667	ERR15466772	ERP173478
BV38-001	PRJEB90475	ERS24982773	ERX14870668	ERR15466773	ERP173478
BV38-004	PRJEB90475	ERS24982774	ERX14870669	ERR15466774	ERP173478
BV41-001	PRJEB90475	ERS24982775	ERX14870670	ERR15466775	ERP173478
BV41-002	PRJEB90475	ERS24982776	ERX14870671	ERR15466776	ERP173478
BV41-003	PRJEB90475	ERS24982777	ERX14870672	ERR15466777	ERP173478
BV41-004	PRJEB90475	ERS24982778	ERX14870673	ERR15466778	ERP173478
BV41-005	PRJEB90475	ERS24982779	ERX14870674	ERR15466779	ERP173478
BV43-001	PRJEB90475	ERS24982780	ERX14870675	ERR15466780	ERP173478
BV43-002	PRJEB90475	ERS24982781	ERX14870676	ERR15466781	ERP173478
BV43-003	PRJEB90475	ERS24982782	ERX14870677	ERR15466782	ERP173478
BV43-004	PRJEB90475	ERS24982783	ERX14870678	ERR15466783	ERP173478
BV43-005	PRJEB90475	ERS24982784	ERX14870679	ERR15466784	ERP173478
BV44-001	PRJEB90475	ERS24982785	ERX14870680	ERR15466785	ERP173478
BV44-002	PRJEB90475	ERS24982786	ERX14870681	ERR15466786	ERP173478
BV44-004	PRJEB90475	ERS24982787	ERX14870682	ERR15466787	ERP173478
BV44-005	PRJEB90475	ERS24982788	ERX14870683	ERR15466788	ERP173478
BV46-001	PRJEB90475	ERS24982789	ERX14870684	ERR15466789	ERP173478
BV46-002	PRJEB90475	ERS24982790	ERX14870685	ERR15466790	ERP173478
BV46-003	PRJEB90475	ERS24982791	ERX14870686	ERR15466791	ERP173478
BV46-004	PRJEB90475	ERS24982792	ERX14870687	ERR15466792	ERP173478
BV46-005	PRJEB90475	ERS24982793	ERX14870688	ERR15466793	ERP173478
BV47-002	PRJEB90475	ERS24982794	ERX14870689	ERR15466794	ERP173478
BV47-003	PRJEB90475	ERS24982795	ERX14870690	ERR15466795	ERP173478
BV47-004	PRJEB90475	ERS24982796	ERX14870691	ERR15466796	ERP173478
BV47-005	PRJEB90475	ERS24982797	ERX14870692	ERR15466797	ERP173478
BV50-001	PRJEB90475	ERS24982798	ERX14870693	ERR15466798	ERP173478
BV50-002	PRJEB90475	ERS24982799	ERX14870694	ERR15466799	ERP173478
BV50-003	PRJEB90475	ERS24982800	ERX14870695	ERR15466800	ERP173478
BV50-004	PRJEB90475	ERS24982801	ERX14870696	ERR15466801	ERP173478
BV50-005	PRJEB90475	ERS24982802	ERX14870697	ERR15466802	ERP173478
BV5-001	PRJEB90475	ERS24982803	ERX14870698	ERR15466803	ERP173478
BV5-004-P	PRJEB90475	ERS24982804	ERX14870699	ERR15466804	ERP173478
BV52-001	PRJEB90475	ERS24982805	ERX14870700	ERR15466805	ERP173478
BV52-005	PRJEB90475	ERS24982806	ERX14870701	ERR15466806	ERP173478
BV53-001	PRJEB90475	ERS24982807	ERX14870702	ERR15466807	ERP173478
BV53-004	PRJEB90475	ERS24982808	ERX14870703	ERR15466808	ERP173478
BV53-005	PRJEB90475	ERS24982809	ERX14870704	ERR15466809	ERP173478
BV7-001	PRJEB90475	ERS24982810	ERX14870705	ERR15466810	ERP173478
BV7-002	PRJEB90475	ERS24982811	ERX14870706	ERR15466811	ERP173478
BV7-003	PRJEB90475	ERS24982812	ERX14870707	ERR15466812	ERP173478
BV7-004-P	PRJEB90475	ERS24982813	ERX14870708	ERR15466813	ERP173478
BV7-005	PRJEB90475	ERS24982814	ERX14870709	ERR15466814	ERP173478
BV8-001	PRJEB90475	ERS24982815	ERX14870710	ERR15466815	ERP173478
BV8-002-P	PRJEB90475	ERS24982816	ERX14870711	ERR15466816	ERP173478
BV8-003-P	PRJEB90475	ERS24982817	ERX14870712	ERR15466817	ERP173478
BV9-001	PRJEB90475	ERS24982818	ERX14870713	ERR15466818	ERP173478
BV9-004	PRJEB90475	ERS24982819	ERX14870714	ERR15466819	ERP173478
CN1-001-PP	PRJEB90475	ERS26348456	ERX14870715	ERR15466820	ERP173478
CN1-002-P	PRJEB90475	ERS26348457	ERX14870716	ERR15466821	ERP173478
CN1-003	PRJEB90475	ERS26348458	ERX14870717	ERR15466822	ERP173478
CN1-004	PRJEB90475	ERS26348459	ERX14870718	ERR15466823	ERP173478
CN1-006	PRJEB90475	ERS26348460	ERX14870719	ERR15466824	ERP173478
CN1-007	PRJEB90475	ERS26348461	ERX14870720	ERR15466825	ERP173478
CN1-008	PRJEB90475	ERS26348462	ERX14870721	ERR15466826	ERP173478
CN1-011-P	PRJEB90475	ERS26348463	ERX14870722	ERR15466827	ERP173478
CN1-012-P	PRJEB90475	ERS26348464	ERX14870723	ERR15466828	ERP173478
CN1-015-P	PRJEB90475	ERS26348465	ERX14870724	ERR15466829	ERP173478
CN1-019	PRJEB90475	ERS26348466	ERX14870725	ERR15466830	ERP173478
CN1-020	PRJEB90475	ERS26348467	ERX14870726	ERR15466831	ERP173478
CN2-001	PRJEB90475	ERS26348468	ERX14870727	ERR15466832	ERP173478
CN2-003-P	PRJEB90475	ERS26348469	ERX14870728	ERR15466833	ERP173478
CN2-004	PRJEB90475	ERS26348470	ERX14870729	ERR15466834	ERP173478
CN2-005	PRJEB90475	ERS26348471	ERX14870730	ERR15466835	ERP173478
CN2-006	PRJEB90475	ERS26348472	ERX14870731	ERR15466836	ERP173478
CN2-007	PRJEB90475	ERS26348473	ERX14870732	ERR15466837	ERP173478
CN2-009	PRJEB90475	ERS26348474	ERX14870733	ERR15466838	ERP173478
CN2-011	PRJEB90475	ERS26348475	ERX14870734	ERR15466839	ERP173478
CN2-017	PRJEB90475	ERS26348476	ERX14870735	ERR15466840	ERP173478
CN2-018	PRJEB90475	ERS26348477	ERX14870736	ERR15466841	ERP173478
CN3-001	PRJEB90475	ERS26348478	ERX14870737	ERR15466842	ERP173478
CN3-002	PRJEB90475	ERS26348479	ERX14870738	ERR15466843	ERP173478
CN3-003	PRJEB90475	ERS26348480	ERX14870739	ERR15466844	ERP173478
CN3-005	PRJEB90475	ERS26348481	ERX14870740	ERR15466845	ERP173478
CN3-006	PRJEB90475	ERS26348482	ERX14870741	ERR15466846	ERP173478
CN3-007	PRJEB90475	ERS26348483	ERX14870742	ERR15466847	ERP173478
CN3-008	PRJEB90475	ERS26348484	ERX14870743	ERR15466848	ERP173478
CN3-009	PRJEB90475	ERS26348485	ERX14870744	ERR15466849	ERP173478
CN3-010	PRJEB90475	ERS26348486	ERX14870745	ERR15466850	ERP173478
CN3-012	PRJEB90475	ERS26348487	ERX14870746	ERR15466851	ERP173478
CN3-013	PRJEB90475	ERS26348488	ERX14870747	ERR15466852	ERP173478
CN3-017	PRJEB90475	ERS26348489	ERX14870748	ERR15466853	ERP173478
CN3-018	PRJEB90475	ERS26348490	ERX14870749	ERR15466854	ERP173478
CN4-001	PRJEB90475	ERS26348491	ERX14870750	ERR15466855	ERP173478
CN4-002	PRJEB90475	ERS26348492	ERX14870751	ERR15466856	ERP173478
CN4-003	PRJEB90475	ERS26348493	ERX14870752	ERR15466857	ERP173478
CN4-004	PRJEB90475	ERS26348494	ERX14870753	ERR15466858	ERP173478
CN4-006	PRJEB90475	ERS26348495	ERX14870754	ERR15466859	ERP173478
CN4-010	PRJEB90475	ERS26348496	ERX14870755	ERR15466860	ERP173478
CN4-012	PRJEB90475	ERS26348497	ERX14870756	ERR15466861	ERP173478
CN4-018	PRJEB90475	ERS26348498	ERX14870757	ERR15466862	ERP173478
CN5-001	PRJEB90475	ERS26348499	ERX14870758	ERR15466863	ERP173478
CN5-002	PRJEB90475	ERS26348500	ERX14870759	ERR15466864	ERP173478
CN5-003	PRJEB90475	ERS26348501	ERX14870760	ERR15466865	ERP173478
CN5-004	PRJEB90475	ERS26348502	ERX14870761	ERR15466866	ERP173478
CN5-006	PRJEB90475	ERS26348503	ERX14870762	ERR15466867	ERP173478
CN5-007	PRJEB90475	ERS26348504	ERX14870763	ERR15466868	ERP173478
CN5-008	PRJEB90475	ERS26348505	ERX14870764	ERR15466869	ERP173478
CN5-009	PRJEB90475	ERS26348506	ERX14870765	ERR15466870	ERP173478
CN5-011	PRJEB90475	ERS26348507	ERX14870766	ERR15466871	ERP173478
CN5-012	PRJEB90475	ERS26348508	ERX14870767	ERR15466872	ERP173478
CN5-014	PRJEB90475	ERS26348509	ERX14870768	ERR15466873	ERP173478
CN5-017	PRJEB90475	ERS26348510	ERX14870769	ERR15466874	ERP173478
CN5-018	PRJEB90475	ERS26348511	ERX14870770	ERR15466875	ERP173478
CN5-019	PRJEB90475	ERS26348512	ERX14870771	ERR15466876	ERP173478
CS1-001	PRJEB90475	ERS24982820	ERX14870772	ERR15466877	ERP173478
CS11-001-P	PRJEB90475	ERS24982821	ERX14870773	ERR15466878	ERP173478
CS12-003	PRJEB90475	ERS24982822	ERX14870774	ERR15466879	ERP173478
CS12-004	PRJEB90475	ERS24982823	ERX14870775	ERR15466880	ERP173478
CS12-005-P	PRJEB90475	ERS24982824	ERX14870776	ERR15466881	ERP173478
CS13-001	PRJEB90475	ERS24982825	ERX14870777	ERR15466882	ERP173478
CS13-002	PRJEB90475	ERS24982826	ERX14870778	ERR15466883	ERP173478
CS13-003	PRJEB90475	ERS24982827	ERX14870779	ERR15466884	ERP173478
CS13-004-P	PRJEB90475	ERS24982828	ERX14870780	ERR15466885	ERP173478
CS13-005-P	PRJEB90475	ERS24982829	ERX14870781	ERR15466886	ERP173478
CS14-001-P	PRJEB90475	ERS24982830	ERX14870782	ERR15466887	ERP173478
CS18-002	PRJEB90475	ERS24982832	ERX14870783	ERR15466888	ERP173478
CS18-003	PRJEB90475	ERS24982833	ERX14870784	ERR15466889	ERP173478
CS18-004	PRJEB90475	ERS24982834	ERX14870785	ERR15466890	ERP173478
CS2-001	PRJEB90475	ERS24982835	ERX14870786	ERR15466891	ERP173478
CS23-001	PRJEB90475	ERS24982836	ERX14870787	ERR15466892	ERP173478
CS23-002	PRJEB90475	ERS24982837	ERX14870788	ERR15466893	ERP173478
CS25-001	PRJEB90475	ERS24982838	ERX14870789	ERR15466894	ERP173478
CS25-002	PRJEB90475	ERS24982839	ERX14870790	ERR15466895	ERP173478
CS25-004	PRJEB90475	ERS24982840	ERX14870791	ERR15466896	ERP173478
CS27-001	PRJEB90475	ERS24982841	ERX14870792	ERR15466897	ERP173478
CS27-002	PRJEB90475	ERS24982842	ERX14870793	ERR15466898	ERP173478
CS27-004	PRJEB90475	ERS24982843	ERX14870794	ERR15466899	ERP173478
CS27-005	PRJEB90475	ERS24982844	ERX14870795	ERR15466900	ERP173478
CS28-001	PRJEB90475	ERS24982845	ERX14870796	ERR15466901	ERP173478
CS28-003	PRJEB90475	ERS24982846	ERX14870797	ERR15466902	ERP173478
CS28-005	PRJEB90475	ERS24982847	ERX14870798	ERR15466903	ERP173478
CS34-001	PRJEB90475	ERS24982848	ERX14870799	ERR15466904	ERP173478
CS37-003	PRJEB90475	ERS24982849	ERX14870800	ERR15466905	ERP173478
CS37-005	PRJEB90475	ERS24982850	ERX14870801	ERR15466906	ERP173478
CS40-001	PRJEB90475	ERS24982851	ERX14870802	ERR15466907	ERP173478
CS6-001-P	PRJEB90475	ERS24982852	ERX14870803	ERR15466908	ERP173478
CS8-001-P	PRJEB90475	ERS24982853	ERX14870804	ERR15466909	ERP173478
CS8-002-P	PRJEB90475	ERS24982854	ERX14870805	ERR15466910	ERP173478
CS9-001-P	PRJEB90475	ERS24982855	ERX14870806	ERR15466911	ERP173478
CS9-002	PRJEB90475	ERS24982856	ERX14870807	ERR15466912	ERP173478
CS9-003	PRJEB90475	ERS24982857	ERX14870808	ERR15466913	ERP173478
CS9-005	PRJEB90475	ERS24982858	ERX14870809	ERR15466914	ERP173478
CV1-001	PRJEB90475	ERS24982859	ERX14870810	ERR15466915	ERP173478
CV1-002	PRJEB90475	ERS24982860	ERX14870811	ERR15466916	ERP173478
CV1-004-P	PRJEB90475	ERS24982861	ERX14870812	ERR15466917	ERP173478
CV1-005	PRJEB90475	ERS24982862	ERX14870813	ERR15466918	ERP173478
CV11-001	PRJEB90475	ERS24982863	ERX14870814	ERR15466919	ERP173478
CV11-002	PRJEB90475	ERS24982864	ERX14870815	ERR15466920	ERP173478
CV11-004-P	PRJEB90475	ERS24982865	ERX14870816	ERR15466921	ERP173478
CV11-005-P	PRJEB90475	ERS24982866	ERX14870817	ERR15466922	ERP173478
CV12-005	PRJEB90475	ERS24982867	ERX14870818	ERR15466923	ERP173478
CV13-001	PRJEB90475	ERS24982868	ERX14870819	ERR15466924	ERP173478
CV13-002	PRJEB90475	ERS24982869	ERX14870820	ERR15466925	ERP173478
CV13-003-P	PRJEB90475	ERS24982870	ERX14870821	ERR15466926	ERP173478
CV13-004	PRJEB90475	ERS24982871	ERX14870822	ERR15466927	ERP173478
CV15-001	PRJEB90475	ERS24982872	ERX14870823	ERR15466928	ERP173478
CV15-002	PRJEB90475	ERS24982873	ERX14870824	ERR15466929	ERP173478
CV15-003	PRJEB90475	ERS24982874	ERX14870825	ERR15466930	ERP173478
CV15-004	PRJEB90475	ERS24982875	ERX14870826	ERR15466931	ERP173478
CV15-005	PRJEB90475	ERS24982876	ERX14870827	ERR15466932	ERP173478
CV16-001	PRJEB90475	ERS24982877	ERX14870828	ERR15466933	ERP173478
CV16-004	PRJEB90475	ERS24982878	ERX14870829	ERR15466934	ERP173478
CV18-001	PRJEB90475	ERS24982879	ERX14870830	ERR15466935	ERP173478
CV18-002	PRJEB90475	ERS24982880	ERX14870831	ERR15466936	ERP173478
CV18-003	PRJEB90475	ERS24982881	ERX14870832	ERR15466937	ERP173478
CV18-004	PRJEB90475	ERS24982882	ERX14870833	ERR15466938	ERP173478
CV19-001	PRJEB90475	ERS24982883	ERX14870834	ERR15466939	ERP173478
CV19-002	PRJEB90475	ERS24982884	ERX14870835	ERR15466940	ERP173478
CV19-003	PRJEB90475	ERS24982885	ERX14870836	ERR15466941	ERP173478
CV20-001	PRJEB90475	ERS24982886	ERX14870837	ERR15466942	ERP173478
CV20-003	PRJEB90475	ERS24982887	ERX14870838	ERR15466943	ERP173478
CV20-004	PRJEB90475	ERS24982888	ERX14870839	ERR15466944	ERP173478
CV20-005	PRJEB90475	ERS24982889	ERX14870840	ERR15466945	ERP173478
CV2-001	PRJEB90475	ERS24982890	ERX14870841	ERR15466946	ERP173478
CV2-002	PRJEB90475	ERS24982891	ERX14870842	ERR15466947	ERP173478
CV2-003	PRJEB90475	ERS24982892	ERX14870843	ERR15466948	ERP173478
CV2-004	PRJEB90475	ERS24982893	ERX14870844	ERR15466949	ERP173478
CV21-001	PRJEB90475	ERS24982894	ERX14870845	ERR15466950	ERP173478
CV21-002-P	PRJEB90475	ERS24982895	ERX14870846	ERR15466951	ERP173478
CV21-003	PRJEB90475	ERS24982896	ERX14870847	ERR15466952	ERP173478
CV21-004	PRJEB90475	ERS24982897	ERX14870848	ERR15466953	ERP173478
CV22-001	PRJEB90475	ERS24982898	ERX14870849	ERR15466954	ERP173478
CV22-003	PRJEB90475	ERS24982899	ERX14870850	ERR15466955	ERP173478
CV23-003	PRJEB90475	ERS24982900	ERX14870851	ERR15466956	ERP173478
CV23-005	PRJEB90475	ERS24982901	ERX14870852	ERR15466957	ERP173478
CV25-002	PRJEB90475	ERS24982902	ERX14870853	ERR15466958	ERP173478
CV25-004	PRJEB90475	ERS24982903	ERX14870854	ERR15466959	ERP173478
CV25-005	PRJEB90475	ERS24982904	ERX14870855	ERR15466960	ERP173478
CV27-001	PRJEB90475	ERS24982905	ERX14870856	ERR15466961	ERP173478
CV27-002	PRJEB90475	ERS24982906	ERX14870857	ERR15466962	ERP173478
CV27-003	PRJEB90475	ERS24982907	ERX14870858	ERR15466963	ERP173478
CV27-004	PRJEB90475	ERS24982908	ERX14870859	ERR15466964	ERP173478
CV27-005	PRJEB90475	ERS24982909	ERX14870860	ERR15466965	ERP173478
CV28-002	PRJEB90475	ERS24982910	ERX14870861	ERR15466966	ERP173478
CV28-003	PRJEB90475	ERS24982911	ERX14870862	ERR15466967	ERP173478
CV29-001-P	PRJEB90475	ERS24982912	ERX14870863	ERR15466968	ERP173478
CV29-002	PRJEB90475	ERS24982913	ERX14870864	ERR15466969	ERP173478
CV29-005	PRJEB90475	ERS24982914	ERX14870865	ERR15466970	ERP173478
CV30-004	PRJEB90475	ERS24982915	ERX14870866	ERR15466971	ERP173478
CV30-005	PRJEB90475	ERS24982916	ERX14870867	ERR15466972	ERP173478
CV32-001	PRJEB90475	ERS24982917	ERX14870868	ERR15466973	ERP173478
CV32-002	PRJEB90475	ERS24982918	ERX14870869	ERR15466974	ERP173478
CV32-005	PRJEB90475	ERS24982919	ERX14870870	ERR15466975	ERP173478
CV34-001	PRJEB90475	ERS24982920	ERX14870871	ERR15466976	ERP173478
CV34-003	PRJEB90475	ERS24982921	ERX14870872	ERR15466977	ERP173478
CV34-004	PRJEB90475	ERS24982922	ERX14870873	ERR15466978	ERP173478
CV36-001	PRJEB90475	ERS24982923	ERX14870874	ERR15466979	ERP173478
CV36-002	PRJEB90475	ERS24982924	ERX14870875	ERR15466980	ERP173478
CV36-004	PRJEB90475	ERS24982925	ERX14870876	ERR15466981	ERP173478
CV37-001	PRJEB90475	ERS24982926	ERX14870877	ERR15466982	ERP173478
CV37-002	PRJEB90475	ERS24982927	ERX14870878	ERR15466983	ERP173478
CV37-003	PRJEB90475	ERS24982928	ERX14870879	ERR15466984	ERP173478
CV37-004	PRJEB90475	ERS24982929	ERX14870880	ERR15466985	ERP173478
CV37-005	PRJEB90475	ERS24982930	ERX14870881	ERR15466986	ERP173478
CV39-001	PRJEB90475	ERS24982931	ERX14870882	ERR15466987	ERP173478
CV4-001-P	PRJEB90475	ERS24982932	ERX14870883	ERR15466988	ERP173478
CV4-002	PRJEB90475	ERS24982933	ERX14870884	ERR15466989	ERP173478
CV4-003-P	PRJEB90475	ERS24982934	ERX14870885	ERR15466990	ERP173478
CV4-004	PRJEB90475	ERS24982935	ERX14870886	ERR15466991	ERP173478
CV41-001	PRJEB90475	ERS24982936	ERX14870887	ERR15466992	ERP173478
CV42-001	PRJEB90475	ERS24982937	ERX14870888	ERR15466993	ERP173478
CV6-001	PRJEB90475	ERS24982938	ERX14870889	ERR15466994	ERP173478
CV6-003	PRJEB90475	ERS24982939	ERX14870890	ERR15466995	ERP173478
CV6-005	PRJEB90475	ERS24982940	ERX14870891	ERR15466996	ERP173478
CV8-001	PRJEB90475	ERS24982941	ERX14870892	ERR15466997	ERP173478
CV8-002	PRJEB90475	ERS24982942	ERX14870893	ERR15466998	ERP173478
CV8-003-P	PRJEB90475	ERS24982943	ERX14870894	ERR15466999	ERP173478
CV8-004	PRJEB90475	ERS24982944	ERX14870895	ERR15467000	ERP173478
CV8-005	PRJEB90475	ERS24982945	ERX14870896	ERR15467001	ERP173478
CV9-001	PRJEB90475	ERS24982946	ERX14870897	ERR15467002	ERP173478
CV9-002	PRJEB90475	ERS24982947	ERX14870898	ERR15467003	ERP173478
CV9-003-P	PRJEB90475	ERS24982948	ERX14870899	ERR15467004	ERP173478
CV9-004	PRJEB90475	ERS24982949	ERX14870900	ERR15467005	ERP173478
AN1-001	PRJEB87212	ERS23813792	ERX14149916	ERR14748734	ERP170434
AN1-004-P	PRJEB87212	ERS23813793	ERX14149917	ERR14748735	ERP170434
AN1-006-P	PRJEB87212	ERS23813794	ERX14149918	ERR14748736	ERP170434
AN1-007-P	PRJEB87212	ERS23813795	ERX14149919	ERR14748737	ERP170434
AN1-009	PRJEB87212	ERS23813796	ERX14149920	ERR14748738	ERP170434
AN1-010-P	PRJEB87212	ERS23813797	ERX14149921	ERR14748739	ERP170434
AN1-011-P	PRJEB87212	ERS23813798	ERX14149922	ERR14748740	ERP170434
AN1-012	PRJEB87212	ERS23813799	ERX14149923	ERR14748741	ERP170434
AN1-014	PRJEB87212	ERS23813800	ERX14149924	ERR14748742	ERP170434
AN1-017-P	PRJEB87212	ERS23813801	ERX14149925	ERR14748743	ERP170434
AN2-001	PRJEB87212	ERS23813802	ERX14149926	ERR14748744	ERP170434
AN2-007	PRJEB87212	ERS23813803	ERX14149927	ERR14748745	ERP170434
AN2-009	PRJEB87212	ERS23813804	ERX14149928	ERR14748746	ERP170434
AN2-010	PRJEB87212	ERS23813805	ERX14149929	ERR14748747	ERP170434
AN2-012	PRJEB87212	ERS23813806	ERX14149930	ERR14748748	ERP170434
AN2-014	PRJEB87212	ERS23813807	ERX14149931	ERR14748749	ERP170434
AN2-015	PRJEB87212	ERS23813808	ERX14149932	ERR14748750	ERP170434
AN2-016	PRJEB87212	ERS23813809	ERX14149933	ERR14748751	ERP170434
AN2-017	PRJEB87212	ERS23813810	ERX14149934	ERR14748752	ERP170434
AN2-019	PRJEB87212	ERS23813811	ERX14149935	ERR14748753	ERP170434
AN3-004	PRJEB87212	ERS23813812	ERX14149936	ERR14748754	ERP170434
AN3-008	PRJEB87212	ERS23813813	ERX14149937	ERR14748755	ERP170434
AN3-010	PRJEB87212	ERS23813814	ERX14149938	ERR14748756	ERP170434
AN3-012	PRJEB87212	ERS23813815	ERX14149939	ERR14748757	ERP170434
AN3-013	PRJEB87212	ERS23813816	ERX14149940	ERR14748758	ERP170434
AN3-014	PRJEB87212	ERS23813817	ERX14149941	ERR14748759	ERP170434
AN3-018	PRJEB87212	ERS23813818	ERX14149942	ERR14748760	ERP170434
AN3-019	PRJEB87212	ERS23813819	ERX14149943	ERR14748761	ERP170434
AN4-005	PRJEB87212	ERS23813820	ERX14149944	ERR14748762	ERP170434
AN4-006	PRJEB87212	ERS23813821	ERX14149945	ERR14748763	ERP170434
AN4-007	PRJEB87212	ERS23813822	ERX14149946	ERR14748764	ERP170434
AN4-008-P	PRJEB87212	ERS23813823	ERX14149947	ERR14748765	ERP170434
AN4-009	PRJEB87212	ERS23813824	ERX14149948	ERR14748766	ERP170434
AN4-012	PRJEB87212	ERS23813825	ERX14149949	ERR14748767	ERP170434
AN4-013-P	PRJEB87212	ERS23813826	ERX14149950	ERR14748768	ERP170434
AN4-014	PRJEB87212	ERS23813827	ERX14149951	ERR14748769	ERP170434
AN4-016	PRJEB87212	ERS23813828	ERX14149952	ERR14748770	ERP170434
AN4-019	PRJEB87212	ERS23813829	ERX14149953	ERR14748771	ERP170434
AN5-001	PRJEB87212	ERS23813830	ERX14149954	ERR14748772	ERP170434
AN5-002	PRJEB87212	ERS23813831	ERX14149955	ERR14748773	ERP170434
AN5-003	PRJEB87212	ERS23813832	ERX14149956	ERR14748774	ERP170434
AN5-004	PRJEB87212	ERS23813833	ERX14149957	ERR14748775	ERP170434
AN5-005	PRJEB87212	ERS23813834	ERX14149958	ERR14748776	ERP170434
AN5-007	PRJEB87212	ERS23813835	ERX14149959	ERR14748777	ERP170434
AN5-010	PRJEB87212	ERS23813836	ERX14149960	ERR14748778	ERP170434
AN5-014	PRJEB87212	ERS23813837	ERX14149961	ERR14748779	ERP170434
AN5-017	PRJEB87212	ERS23813838	ERX14149962	ERR14748780	ERP170434
AS11-001-P	PRJEB87212	ERS23813839	ERX14149963	ERR14748781	ERP170434
AS11-005	PRJEB87212	ERS23813840	ERX14149964	ERR14748782	ERP170434
AS12-001	PRJEB87212	ERS23813841	ERX14149965	ERR14748783	ERP170434
AS12-004-P	PRJEB87212	ERS23813842	ERX14149966	ERR14748784	ERP170434
AS14-001	PRJEB87212	ERS23813843	ERX14149967	ERR14748785	ERP170434
AS14-002	PRJEB87212	ERS23813844	ERX14149968	ERR14748786	ERP170434
AS16-001	PRJEB87212	ERS23813845	ERX14149969	ERR14748787	ERP170434
AS16-004	PRJEB87212	ERS23813846	ERX14149970	ERR14748788	ERP170434
AS16-005	PRJEB87212	ERS23813847	ERX14149971	ERR14748789	ERP170434
AS21-002	PRJEB87212	ERS23813848	ERX14149972	ERR14748790	ERP170434
AS21-003	PRJEB87212	ERS23813849	ERX14149973	ERR14748791	ERP170434
AS21-004	PRJEB87212	ERS23813850	ERX14149974	ERR14748792	ERP170434
AS23-001	PRJEB87212	ERS23813851	ERX14149975	ERR14748793	ERP170434
AS23-002	PRJEB87212	ERS23813852	ERX14149976	ERR14748794	ERP170434
AS25-001	PRJEB87212	ERS23813853	ERX14149977	ERR14748795	ERP170434
AS25-002	PRJEB87212	ERS23813854	ERX14149978	ERR14748796	ERP170434
AS25-003	PRJEB87212	ERS23813855	ERX14149979	ERR14748797	ERP170434
AS25-004	PRJEB87212	ERS23813856	ERX14149980	ERR14748798	ERP170434
AS25-005	PRJEB87212	ERS23813857	ERX14149981	ERR14748799	ERP170434
AS26-001	PRJEB87212	ERS23813858	ERX14149982	ERR14748800	ERP170434
AS26-002	PRJEB87212	ERS23813859	ERX14149983	ERR14748801	ERP170434
AS26-003	PRJEB87212	ERS23813860	ERX14149984	ERR14748802	ERP170434
AS29-001	PRJEB87212	ERS23813861	ERX14149985	ERR14748803	ERP170434
AS29-002	PRJEB87212	ERS23813862	ERX14149986	ERR14748804	ERP170434
AS29-003	PRJEB87212	ERS23813863	ERX14149987	ERR14748805	ERP170434
AS29-004	PRJEB87212	ERS23813864	ERX14149988	ERR14748806	ERP170434
AS29-005	PRJEB87212	ERS23813865	ERX14149989	ERR14748807	ERP170434
AS30-001	PRJEB87212	ERS23813866	ERX14149990	ERR14748808	ERP170434
AS30-002	PRJEB87212	ERS23813867	ERX14149991	ERR14748809	ERP170434
AS30-003	PRJEB87212	ERS23813868	ERX14149992	ERR14748810	ERP170434
AS30-004	PRJEB87212	ERS23813869	ERX14149993	ERR14748811	ERP170434
AS30-005	PRJEB87212	ERS23813870	ERX14149994	ERR14748812	ERP170434
AS3-001-P	PRJEB87212	ERS23813871	ERX14149995	ERR14748813	ERP170434
AS3-003-P	PRJEB87212	ERS23813872	ERX14149996	ERR14748814	ERP170434
AS32-001	PRJEB87212	ERS23813873	ERX14149997	ERR14748815	ERP170434
AS32-002-P	PRJEB87212	ERS23813874	ERX14149998	ERR14748816	ERP170434
AS32-003	PRJEB87212	ERS23813875	ERX14149999	ERR14748817	ERP170434
AS32-004	PRJEB87212	ERS23813876	ERX14150000	ERR14748818	ERP170434
AS32-005	PRJEB87212	ERS23813877	ERX14150001	ERR14748819	ERP170434
AS34-002	PRJEB87212	ERS23813878	ERX14150002	ERR14748820	ERP170434
AS34-003	PRJEB87212	ERS23813879	ERX14150003	ERR14748821	ERP170434
AS34-005	PRJEB87212	ERS23813880	ERX14150004	ERR14748822	ERP170434
AS38-001	PRJEB87212	ERS23813881	ERX14150005	ERR14748823	ERP170434
AS39-004	PRJEB87212	ERS23813882	ERX14150006	ERR14748824	ERP170434
AS41-001	PRJEB87212	ERS23813883	ERX14150007	ERR14748825	ERP170434
AS47-001	PRJEB87212	ERS23813884	ERX14150008	ERR14748826	ERP170434
AS48-001	PRJEB87212	ERS23813885	ERX14150009	ERR14748827	ERP170434
AS48-003	PRJEB87212	ERS23813886	ERX14150010	ERR14748828	ERP170434
AS50-002	PRJEB87212	ERS23813887	ERX14150011	ERR14748829	ERP170434
AS50-004	PRJEB87212	ERS23813888	ERX14150012	ERR14748830	ERP170434
AS5-001-P	PRJEB87212	ERS23813889	ERX14150013	ERR14748831	ERP170434
AS52-002	PRJEB87212	ERS23813890	ERX14150014	ERR14748832	ERP170434
AS52-003	PRJEB87212	ERS23813891	ERX14150015	ERR14748833	ERP170434
AS7-002	PRJEB87212	ERS23813892	ERX14150016	ERR14748834	ERP170434
AS7-003	PRJEB87212	ERS23813893	ERX14150017	ERR14748835	ERP170434
AS7-004-P	PRJEB87212	ERS23813894	ERX14150018	ERR14748836	ERP170434
AS7-005-P	PRJEB87212	ERS23813895	ERX14150019	ERR14748837	ERP170434
AS7-006-P	PRJEB87212	ERS23813896	ERX14150020	ERR14748838	ERP170434
AS7-007-P	PRJEB87212	ERS23813897	ERX14150021	ERR14748839	ERP170434
AV10-001	PRJEB87212	ERS23813898	ERX14150022	ERR14748840	ERP170434
AV11-001	PRJEB87212	ERS23813899	ERX14150023	ERR14748841	ERP170434
AV11-002	PRJEB87212	ERS23813900	ERX14150024	ERR14748842	ERP170434
AV11-003	PRJEB87212	ERS23813901	ERX14150025	ERR14748843	ERP170434
AV12-001	PRJEB87212	ERS23813902	ERX14150026	ERR14748844	ERP170434
AV12-004-PP	PRJEB87212	ERS23813903	ERX14150027	ERR14748845	ERP170434
AV12-005	PRJEB87212	ERS23813904	ERX14150028	ERR14748846	ERP170434
AV14-001	PRJEB87212	ERS23813905	ERX14150029	ERR14748847	ERP170434
AV14-002	PRJEB87212	ERS23813906	ERX14150030	ERR14748848	ERP170434
AV14-003	PRJEB87212	ERS23813907	ERX14150031	ERR14748849	ERP170434
AV14-004-P	PRJEB87212	ERS23813908	ERX14150032	ERR14748850	ERP170434
AV14-005	PRJEB87212	ERS23813909	ERX14150033	ERR14748851	ERP170434
AV16-001	PRJEB87212	ERS23813910	ERX14150034	ERR14748852	ERP170434
AV16-002	PRJEB87212	ERS23813911	ERX14150035	ERR14748853	ERP170434
AV16-003	PRJEB87212	ERS23813912	ERX14150036	ERR14748854	ERP170434
AV16-004	PRJEB87212	ERS23813913	ERX14150037	ERR14748855	ERP170434
AV16-005	PRJEB87212	ERS23813914	ERX14150038	ERR14748856	ERP170434
AV20-001	PRJEB87212	ERS23813915	ERX14150039	ERR14748857	ERP170434
AV20-002	PRJEB87212	ERS23813916	ERX14150040	ERR14748858	ERP170434
AV20-003	PRJEB87212	ERS23813917	ERX14150041	ERR14748859	ERP170434
AV2-001	PRJEB87212	ERS23813918	ERX14150042	ERR14748860	ERP170434
AV2-005	PRJEB87212	ERS23813919	ERX14150043	ERR14748861	ERP170434
AV21-001	PRJEB87212	ERS23813920	ERX14150044	ERR14748862	ERP170434
AV21-002	PRJEB87212	ERS23813921	ERX14150045	ERR14748863	ERP170434
AV21-004	PRJEB87212	ERS23813922	ERX14150046	ERR14748864	ERP170434
AV21-005	PRJEB87212	ERS23813923	ERX14150047	ERR14748865	ERP170434
AV23-001	PRJEB87212	ERS23813924	ERX14150048	ERR14748866	ERP170434
AV23-002-P	PRJEB87212	ERS23813925	ERX14150049	ERR14748867	ERP170434
AV23-005	PRJEB87212	ERS23813926	ERX14150050	ERR14748868	ERP170434
AV25-001	PRJEB87212	ERS23813927	ERX14150051	ERR14748869	ERP170434
AV25-002	PRJEB87212	ERS23813928	ERX14150052	ERR14748870	ERP170434
AV25-004	PRJEB87212	ERS23813929	ERX14150053	ERR14748871	ERP170434
AV28-002	PRJEB87212	ERS23813930	ERX14150054	ERR14748872	ERP170434
AV28-003	PRJEB87212	ERS23813931	ERX14150055	ERR14748873	ERP170434
AV28-005-PP	PRJEB87212	ERS23813932	ERX14150056	ERR14748874	ERP170434
AV29-001	PRJEB87212	ERS23813933	ERX14150057	ERR14748875	ERP170434
AV29-002	PRJEB87212	ERS23813934	ERX14150058	ERR14748876	ERP170434
AV30-001	PRJEB87212	ERS23813935	ERX14150059	ERR14748877	ERP170434
AV30-002	PRJEB87212	ERS23813936	ERX14150060	ERR14748878	ERP170434
AV3-001-P	PRJEB87212	ERS23813937	ERX14150061	ERR14748879	ERP170434
AV3-003-P	PRJEB87212	ERS23813938	ERX14150062	ERR14748880	ERP170434
AV3-004-P	PRJEB87212	ERS23813939	ERX14150063	ERR14748881	ERP170434
AV3-005	PRJEB87212	ERS23813940	ERX14150064	ERR14748882	ERP170434
AV31-001	PRJEB87212	ERS23813941	ERX14150065	ERR14748883	ERP170434
AV32-001	PRJEB87212	ERS23813942	ERX14150066	ERR14748884	ERP170434
AV32-003	PRJEB87212	ERS23813943	ERX14150067	ERR14748885	ERP170434
AV34-001	PRJEB87212	ERS23813944	ERX14150068	ERR14748886	ERP170434
AV34-003	PRJEB87212	ERS23813945	ERX14150069	ERR14748887	ERP170434
AV38-001	PRJEB87212	ERS23813946	ERX14150070	ERR14748888	ERP170434
AV38-003	PRJEB87212	ERS23813947	ERX14150071	ERR14748889	ERP170434
AV39-001-P	PRJEB87212	ERS23813948	ERX14150072	ERR14748890	ERP170434
AV39-002	PRJEB87212	ERS23813949	ERX14150073	ERR14748891	ERP170434
AV4-001	PRJEB87212	ERS23813950	ERX14150074	ERR14748892	ERP170434
AV41-001	PRJEB87212	ERS23813951	ERX14150075	ERR14748893	ERP170434
AV41-002	PRJEB87212	ERS23813952	ERX14150076	ERR14748894	ERP170434
AV41-003	PRJEB87212	ERS23813953	ERX14150077	ERR14748895	ERP170434
AV41-005	PRJEB87212	ERS23813954	ERX14150078	ERR14748896	ERP170434
AV43-001	PRJEB87212	ERS23813955	ERX14150079	ERR14748897	ERP170434
AV43-002	PRJEB87212	ERS23813956	ERX14150080	ERR14748898	ERP170434
AV46-001	PRJEB87212	ERS23813957	ERX14150081	ERR14748899	ERP170434
AV47-001	PRJEB87212	ERS23813958	ERX14150082	ERR14748900	ERP170434
AV48-001	PRJEB87212	ERS23813959	ERX14150083	ERR14748901	ERP170434
AV48-003	PRJEB87212	ERS23813960	ERX14150084	ERR14748902	ERP170434
AV48-005	PRJEB87212	ERS23813961	ERX14150085	ERR14748903	ERP170434
AV50-002	PRJEB87212	ERS23813962	ERX14150086	ERR14748904	ERP170434
AV50-005	PRJEB87212	ERS23813963	ERX14150087	ERR14748905	ERP170434
AV5-001	PRJEB87212	ERS23813964	ERX14150088	ERR14748906	ERP170434
AV5-002-P	PRJEB87212	ERS23813965	ERX14150089	ERR14748907	ERP170434
AV5-004	PRJEB87212	ERS23813966	ERX14150090	ERR14748908	ERP170434
AV5-006	PRJEB87212	ERS23813967	ERX14150091	ERR14748909	ERP170434
AV5-009-P	PRJEB87212	ERS23813968	ERX14150092	ERR14748910	ERP170434
AV52-001	PRJEB87212	ERS23813969	ERX14150093	ERR14748911	ERP170434
AV52-002-P	PRJEB87212	ERS23813970	ERX14150094	ERR14748912	ERP170434
AV6-003	PRJEB87212	ERS23813971	ERX14150095	ERR14748913	ERP170434
AV7-001-P	PRJEB87212	ERS23813972	ERX14150096	ERR14748914	ERP170434
AV7-002	PRJEB87212	ERS23813973	ERX14150097	ERR14748915	ERP170434
AV7-004	PRJEB87212	ERS23813974	ERX14150098	ERR14748916	ERP170434
AV7-005	PRJEB87212	ERS23813975	ERX14150099	ERR14748917	ERP170434
