# Supplementary material for: Diversity of ESBL-producing E. coli in various water and sediment types
Source: PLoS One. 2025 Dec 9;20(12):e0338703. doi: 10.1371/journal.pone.0338703 (PMC12688148; doi:10.1371/journal.pone.0338703)
Supplement: S2 File — Table 2: Distribution of ST in each region. Table 3: Distribution of ST in all three sample types in each region. Table 4: Distribution of ST in each aquatic environment and WWTP influents. Table 5: Distribution of ST in different sampling time points. Table 6: Distribution of ST in different sampling time points in each region. (XLSX) [file pone.0338703.s008.xlsx]

## Sheet: 1_Source
Table 1: Distribution of ST in all three sample types: sediment, water and WWTP influents
#	Sediment (n=128)		Water (n=284)		WWTP (n=152)		Sum (n=564)
ST	n	%	n	%	n	%	n	%
131	14	10.9375	27	9.50704	18	11.8421	59	10.461
38	10	7.8125	25	8.80282	17	11.1842	52	9.21986
10	5	3.90625	29	10.2113	10	6.57895	44	7.80142
69	8	6.25	14	4.92958	8	5.26316	30	5.31915
1193	4	3.125	16	5.6338	4	2.63158	24	4.25532
2179	5	3.90625	7	2.46479	4	2.63158	16	2.83688
540	2	1.5625	8	2.8169	5	3.28947	15	2.65957
744	2	1.5625	10	3.52113	2	1.31579	14	2.48227
58	4	3.125	7	2.46479	2	1.31579	13	2.30496
636	2	1.5625	7	2.46479	4	2.63158	13	2.30496
12548	3	2.34375	9	3.16901	0	0	12	2.12766
16433	3	2.34375	6	2.11268	2	1.31579	11	1.95035
44	4	3.125	6	2.11268	0	0	10	1.77305
1431	2	1.5625	3	1.05634	5	3.28947	10	1.77305
226	1	0.78125	3	1.05634	5	3.28947	9	1.59574
219	3	2.34375	1	0.352113	3	1.97368	7	1.24113
410	3	2.34375	2	0.704225	2	1.31579	7	1.24113
5846	2	1.5625	5	1.76056	0	0	7	1.24113
46	1	0.78125	5	1.76056	0	0	6	1.06383
95	0	0	3	1.05634	3	1.97368	6	1.06383
155	2	1.5625	4	1.40845	0	0	6	1.06383
224	2	1.5625	1	0.352113	3	1.97368	6	1.06383
394	2	1.5625	3	1.05634	1	0.657895	6	1.06383
88	1	0.78125	3	1.05634	1	0.657895	5	0.886525
90	0	0	4	1.40845	1	0.657895	5	0.886525
517	2	1.5625	2	0.704225	1	0.657895	5	0.886525
2040	1	0.78125	0	0	4	2.63158	5	0.886525
12	1	0.78125	1	0.352113	2	1.31579	4	0.70922
162	0	0	3	1.05634	1	0.657895	4	0.70922
167	0	0	1	0.352113	3	1.97368	4	0.70922
457	1	0.78125	3	1.05634	0	0	4	0.70922
1722	1	0.78125	2	0.704225	1	0.657895	4	0.70922
7401	1	0.78125	1	0.352113	2	1.31579	4	0.70922
34	0	0	3	1.05634	0	0	3	0.531915
73	0	0	0	0	3	1.97368	3	0.531915
93	0	0	3	1.05634	0	0	3	0.531915
130	0	0	0	0	3	1.97368	3	0.531915
216	1	0.78125	2	0.704225	0	0	3	0.531915
616	0	0	2	0.704225	1	0.657895	3	0.531915
640	0	0	0	0	3	1.97368	3	0.531915
2853	1	0.78125	2	0.704225	0	0	3	0.531915
10936	0	0	2	0.704225	1	0.657895	3	0.531915
12637	0	0	3	1.05634	0	0	3	0.531915
136	0	0	0	0	2	1.31579	2	0.35461
182	1	0.78125	0	0	1	0.657895	2	0.35461
349	0	0	2	0.704225	0	0	2	0.35461
357	0	0	0	0	2	1.31579	2	0.35461
405	1	0.78125	1	0.352113	0	0	2	0.35461
414	0	0	1	0.352113	1	0.657895	2	0.35461
515	0	0	2	0.704225	0	0	2	0.35461
538	2	1.5625	0	0	0	0	2	0.35461
1196	2	1.5625	0	0	0	0	2	0.35461
1433	0	0	2	0.704225	0	0	2	0.35461
1844	1	0.78125	1	0.352113	0	0	2	0.35461
6396	0	0	2	0.704225	0	0	2	0.35461
12779	1	0.78125	1	0.352113	0	0	2	0.35461
16437	0	0	1	0.352113	1	0.657895	2	0.35461
16559	1	0.78125	0	0	1	0.657895	2	0.35461
16561	1	0.78125	1	0.352113	0	0	2	0.35461
23	0	0	1	0.352113	0	0	1	0.177305
31	0	0	0	0	1	0.657895	1	0.177305
43	0	0	1	0.352113	0	0	1	0.177305
48	0	0	1	0.352113	0	0	1	0.177305
101	0	0	1	0.352113	0	0	1	0.177305
117	0	0	0	0	1	0.657895	1	0.177305
127	1	0.78125	0	0	0	0	1	0.177305
165	0	0	1	0.352113	0	0	1	0.177305
176	0	0	1	0.352113	0	0	1	0.177305
181	0	0	1	0.352113	0	0	1	0.177305
191	0	0	0	0	1	0.657895	1	0.177305
200	1	0.78125	0	0	0	0	1	0.177305
206	0	0	1	0.352113	0	0	1	0.177305
278	0	0	0	0	1	0.657895	1	0.177305
297	0	0	1	0.352113	0	0	1	0.177305
316	1	0.78125	0	0	0	0	1	0.177305
345	0	0	1	0.352113	0	0	1	0.177305
354	0	0	0	0	1	0.657895	1	0.177305
393	1	0.78125	0	0	0	0	1	0.177305
398	0	0	1	0.352113	0	0	1	0.177305
421	0	0	1	0.352113	0	0	1	0.177305
442	0	0	1	0.352113	0	0	1	0.177305
533	1	0.78125	0	0	0	0	1	0.177305
537	0	0	0	0	1	0.657895	1	0.177305
746	1	0.78125	0	0	0	0	1	0.177305
847	1	0.78125	0	0	0	0	1	0.177305
940	1	0.78125	0	0	0	0	1	0.177305
978	1	0.78125	0	0	0	0	1	0.177305
1049	0	0	1	0.352113	0	0	1	0.177305
1147	0	0	0	0	1	0.657895	1	0.177305
1178	1	0.78125	0	0	0	0	1	0.177305
1276	1	0.78125	0	0	0	0	1	0.177305
1288	0	0	0	0	1	0.657895	1	0.177305
1380	1	0.78125	0	0	0	0	1	0.177305
1640	1	0.78125	0	0	0	0	1	0.177305
1718	0	0	0	0	1	0.657895	1	0.177305
1838	1	0.78125	0	0	0	0	1	0.177305
2067	1	0.78125	0	0	0	0	1	0.177305
2163	0	0	1	0.352113	0	0	1	0.177305
2485	0	0	1	0.352113	0	0	1	0.177305
2518	0	0	1	0.352113	0	0	1	0.177305
2521	0	0	1	0.352113	0	0	1	0.177305
3202	0	0	0	0	1	0.657895	1	0.177305
3268	1	0.78125	0	0	0	0	1	0.177305
3568	1	0.78125	0	0	0	0	1	0.177305
3587	1	0.78125	0	0	0	0	1	0.177305
3877	0	0	1	0.352113	0	0	1	0.177305
4481	0	0	0	0	1	0.657895	1	0.177305
4598	1	0.78125	0	0	0	0	1	0.177305
4741	0	0	1	0.352113	0	0	1	0.177305
4774	0	0	0	0	1	0.657895	1	0.177305
5150	1	0.78125	0	0	0	0	1	0.177305
5331	0	0	0	0	1	0.657895	1	0.177305
5584	0	0	0	0	1	0.657895	1	0.177305
5759	0	0	1	0.352113	0	0	1	0.177305
6303	0	0	1	0.352113	0	0	1	0.177305
7593	0	0	0	0	1	0.657895	1	0.177305
7937	0	0	0	0	1	0.657895	1	0.177305
8131	1	0.78125	0	0	0	0	1	0.177305
10643	0	0	1	0.352113	0	0	1	0.177305
12668	0	0	0	0	1	0.657895	1	0.177305
13397	0	0	1	0.352113	0	0	1	0.177305
13823	0	0	1	0.352113	0	0	1	0.177305
15455	0	0	1	0.352113	0	0	1	0.177305
15744	1	0.78125	0	0	0	0	1	0.177305
16228	1	0.78125	0	0	0	0	1	0.177305
16298	0	0	1	0.352113	0	0	1	0.177305
16434	0	0	1	0.352113	0	0	1	0.177305
16469	0	0	1	0.352113	0	0	1	0.177305
16558	0	0	1	0.352113	0	0	1	0.177305
16562	0	0	1	0.352113	0	0	1	0.177305
16563	1	0.78125	0	0	0	0	1	0.177305
16566	0	0	0	0	1	0.657895	1	0.177305
16567	0	0	0	0	1	0.657895	1	0.177305
16568	0	0	1	0.352113	0	0	1	0.177305

## Sheet: 2_Regions
Table 2: Distribution of ST in each region
#	Region A	Region B	Region C	No. of isolates
ST	n	n	n	n
131	15	21	23	59
38	17	20	15	52
10	8	18	18	44
69	8	10	12	30
1193	5	13	6	24
744	7	4	3	14
58	5	3	5	13
636	5	4	4	13
226	2	4	3	9
219	4	1	2	7
410	1	2	4	7
155	1	4	1	6
224	2	3	1	6
394	2	2	2	6
90	3	1	1	5
517	2	1	2	5
2040	1	2	2	5
7401	1	1	2	4
2179	3	13		16
88	3	2		5
457	3	1		4
44	9	1		10
130	2	1		3
1722	1	3		4
16437	1	1		2
95	2		4	6
12	2		2	4
162	2		2	4
616	2		1	3
538	1		1	2
6396	1		1	2
540	6		9	15
1431		6	4	10
34		2	1	3
414		1	1	2
16433	11			11
46	6			6
73	3			3
216	3			3
357	2			2
1433	2			2
1844	2			2
16561	2			2
23	1			1
48	1			1
101	1			1
200	1			1
206	1			1
297	1			1
354	1			1
421	1			1
746	1			1
940	1			1
1147	1			1
1276	1			1
1838	1			1
2067	1			1
2485	1			1
3202	1			1
3268	1			1
3568	1			1
4741	1			1
4774	1			1
5759	1			1
7593	1			1
12668	1			1
15455	1			1
15744	1			1
16434	1			1
12548		12		12
93		3		3
2853		3		3
12637		3		3
136		2		2
515		2		2
43		1		1
117		1		1
127		1		1
165		1		1
176		1		1
316		1		1
345		1		1
393		1		1
398		1		1
442		1		1
1049		1		1
1178		1		1
1640		1		1
2163		1		1
3587		1		1
5150		1		1
5584		1		1
6303		1		1
8131		1		1
10643		1		1
13397		1		1
16469		1		1
16562		1		1
16568		1		1
5846			7	7
167			4	4
640			3	3
10936			3	3
182			2	2
349			2	2
405			2	2
1196			2	2
12779			2	2
16559			2	2
31			1	1
181			1	1
191			1	1
278			1	1
533			1	1
537			1	1
847			1	1
978			1	1
1288			1	1
1380			1	1
1718			1	1
2518			1	1
2521			1	1
3877			1	1
4481			1	1
4598			1	1
5331			1	1
7937			1	1
13823			1	1
16228			1	1
16298			1	1
16558			1	1
16563			1	1
16566			1	1
16567			1	1

## Sheet: 3_Source_regions
Table 3: Distribution of ST in all three sample types in each region
#	Region A			Region B			Region C
ST	Sediment	Water	WWTP	Sediment	Water	WWTP	Sediment	Water	WWTP	No. of isolates
131	5	4	6	3	12	6	6	11	6	59
38	6	7	4	2	10	8	2	8	5	52
10	3	3	2	2	14	2		12	6	44
69	6	2		1	5	4	1	7	4	30
1193	2	2	1	2	10	1		4	2	24
2179	2	1		3	6	4				16
540		2	4				2	6	1	15
744	1	5	1		3	1	1	2		14
58	2	3			2	1	2	2	1	13
636	1	3	1		2	2	1	2	1	13
12548				3	9					12
16433	3	6	2							11
44	4	5			1					10
1431				1	2	3	1	1	2	10
226	1	1			2	2			3	9
219	2		2			1	1	1		7
410		1		1		1	2	1	1	7
5846							2	5		7
46	1	5								6
95		1	1					2	2	6
155	1			1	3			1		6
224			2	1	1	1	1			6
394	1		1	1	1			2		6
88		2	1	1	1					5
90		2	1		1			1		5
517	1	1				1	1	1		5
2040	1					2			2	5
12	1		1					1	1	4
162		1	1					2		4
167								1	3	4
457	1	2			1					4
1722	1				2	1				4
7401			1			1	1	1		4
34					2			1		3
73			3							3
93					3					3
130			2			1				3
216	1	2								3
616		1	1					1		3
640									3	3
2853				1	2					3
10936								2	1	3
12637					3					3
136						2				2
182							1		1	2
349								2		2
357			2							2
405							1	1		2
414						1		1		2
515					2					2
538	1						1			2
1196							2			2
1433		2								2
1844	1	1								2
6396		1						1		2
12779							1	1		2
16437			1		1					2
16559							1		1	2
16561	1	1								2
23		1								1
31									1	1
43					1					1
48		1								1
101		1								1
117						1				1
127				1						1
165					1					1
176					1					1
181								1		1
191									1	1
200	1									1
206		1								1
278									1	1
297		1								1
316				1						1
345					1					1
354			1							1
393				1						1
398					1					1
421		1								1
442					1					1
533							1			1
537									1	1
746	1									1
847							1			1
940	1									1
978							1			1
1049					1					1
1147			1							1
1178				1						1
1276	1									1
1288									1	1
1380							1			1
1640				1						1
1718									1	1
1838	1									1
2067	1									1
2163					1					1
2485		1								1
2518								1		1
2521								1		1
3202			1							1
3268	1									1
3568	1									1
3587				1						1
3877								1		1
4481									1	1
4598							1			1
4741		1								1
4774			1							1
5150				1						1
5331									1	1
5584						1				1
5759		1								1
6303					1					1
7593			1							1
7937									1	1
8131				1						1
10643					1					1
12668			1							1
13397					1					1
13823								1		1
15455		1								1
15744	1									1
16228							1			1
16298								1		1
16434		1								1
16469					1					1
16558								1		1
16562					1					1
16563							1			1
16566									1	1
16567									1	1
16568					1					1

## Sheet: 4_Aquatic environments
Table 4: Distribution of ST in each aquatic environment and WWTP influents
ST	Gravel pit	Pond	Reservoir	River agricultural	River downstream	River upstream	Tributary	WWTP	No. of isolates	Count
131		1	1	4	10	5	1	8	30	7
38			3	5	18	9	6	18	59	6
10			2	2	17	12	2	17	52	6
69			5	2	12	13	2	10	44	6
1193				1	3	1	5	5	15	5
2179			1	2	6	2		2	13	5
540			1	1	4	3		4	13	5
744				1	2	5	1	2	11	5
58			1	1	1	1		1	5	5
636			2		9	9		4	24	4
12548			2	1	9			2	14	4
16433			1		3	1		5	10	4
44					2	1	1	3	7	4
1431			1		2	2		2	7	4
226				1	3	1	1		6	4
219			1		1		1	3	6	4
410	3				1	1	1		6	4
5846			1		1	1		3	6	4
46					2	2	1	1	6	4
95				1	1	1		1	4	4
155				2	10			4	16	3
224			1		6	5			12	3
394			1	4		5			10	3
88			2		2			1	5	3
90					3	1		1	5	3
517					1	1		2	4	3
2040			1		2			1	4	3
12					1	1		2	4	3
162				1	1			1	3	3
167					4			5	9	2
457					1		6		7	2
1722				1				4	5	2
7401					1			3	4	2
34					1	3			4	2
73					2	1			3	2
93				1	2				3	2
130			2			1			3	2
216					2			1	3	2
616					1			1	2	2
640						1	1		2	2
2853						1		1	2	2
10936			1		1				2	2
12637			1	1					2	2
136				1		1			2	2
182					1			1	2	2
349					1			1	2	2
357				1	1				2	2
405								3	3	1
414						3			3	1
515								3	3	1
538								3	3	1
1196					3				3	1
1433								2	2	1
1844							2		2	1
6396								2	2	1
12779							2		2	1
16437					2				2	1
16559					2				2	1
16561							2		2	1
23	1								1	1
31								1	1	1
43						1			1	1
48					1				1	1
101					1				1	1
117								1	1	1
127	1								1	1
165			1						1	1
176						1			1	1
181						1			1	1
191								1	1	1
200					1				1	1
206				1					1	1
278								1	1	1
297					1				1	1
316						1			1	1
345						1			1	1
354								1	1	1
393					1				1	1
398			1						1	1
421					1				1	1
442					1				1	1
533					1				1	1
537								1	1	1
746					1				1	1
847					1				1	1
940					1				1	1
978							1		1	1
1049					1				1	1
1147								1	1	1
1178						1			1	1
1276					1				1	1
1288								1	1	1
1380					1				1	1
1640					1				1	1
1718								1	1	1
1838							1		1	1
2067					1				1	1
2163					1				1	1
2485							1		1	1
2518					1				1	1
2521					1				1	1
3202								1	1	1
3268					1				1	1
3568				1					1	1
3587						1			1	1
3877						1			1	1
4481								1	1	1
4598					1				1	1
4741				1					1	1
4774								1	1	1
5150					1				1	1
5331								1	1	1
5584								1	1	1
5759	1								1	1
6303						1			1	1
7593								1	1	1
7937								1	1	1
8131						1			1	1
10643					1				1	1
12668								1	1	1
13397					1				1	1
13823					1				1	1
15455			1						1	1
15744					1				1	1
16228					1				1	1
16298			1						1	1
16434						1			1	1
16469			1						1	1
16558							1		1	1
16562						1			1	1
16563							1		1	1
16566								1	1	1
16567								1	1	1
16568					1				1	1

## Sheet: 5_Time
Table 5: Distribution of ST in different sampling time points
ST	June/July_2023	August_2023	October_2023	December_2023	February_2024	April_2024	No. of isolates	Count
38	5	10	13	10	6	8	52	6
1193	5	1	4	5	4	5	24	6
10	4	9	10	10	4	7	44	6
69	4	4	7	4	6	5	30	6
58	2	3	1	1	1	5	13	6
131	2	10	10	12	11	14	59	6
744	2	1	2	5	1	3	14	6
2179	2	4	3	3	2	2	16	6
1431	1	1	3	1	1	3	10	6
636	2	1		6	3	1	13	5
16433	1		2	2	3	3	11	5
155	3	1		1		1	6	4
457	1	1		1	1		4	4
517	1	2		1		1	5	4
540		7	5	1	2		15	4
394		2	1	2	1		6	4
90		1	1	1	2		5	4
219		1	4	1		1	7	4
88		1		1	1	2	5	4
95			2	1	1	2	6	4
162	2		1	1			4	3
226		2	6	1			9	3
7401		1			1	2	4	3
1722			1	1	2		4	3
410			3	2		2	7	3
12				1	2	1	4	3
12548	1	11					12	2
34	1	2					3	2
216	1	2					3	2
616	1	2					3	2
5846	6	1					7	2
46	1		5				6	2
224	1		5				6	2
2853	1			2			3	2
93	2				1		3	2
16437	1					1	2	2
2040		4	1				5	2
10936		2	1				3	2
405		1	1				2	2
538		1		1			2	2
182		1				1	2	2
167			1	3			4	2
414			1	1			2	2
73			2		1		3	2
6396			1		1		2	2
12637			2			1	3	2
515			1			1	2	2
16559				1	1		2	2
136				1		1	2	2
640				2		1	3	2
16561	2						2	1
101	1						1	1
847	1						1	1
1049	1						1	1
1380	1						1	1
1640	1						1	1
2485	1						1	1
3877	1						1	1
5759	1						1	1
16434	1						1	1
16469	1						1	1
16568	1						1	1
44		10					10	1
130		3					3	1
1196		2					2	1
1433		2					2	1
31		1					1	1
43		1					1	1
181		1					1	1
191		1					1	1
200		1					1	1
206		1					1	1
316		1					1	1
354		1					1	1
533		1					1	1
978		1					1	1
1147		1					1	1
1288		1					1	1
3202		1					1	1
4741		1					1	1
13823		1					1	1
15455		1					1	1
16228		1					1	1
1844			2				2	1
398			1				1	1
1838			1				1	1
2067			1				1	1
2163			1				1	1
2521			1				1	1
4481			1				1	1
357				2			2	1
12779				2			2	1
23				1			1	1
48				1			1	1
127				1			1	1
165				1			1	1
176				1			1	1
746				1			1	1
940				1			1	1
3268				1			1	1
3587				1			1	1
4598				1			1	1
5584				1			1	1
7937				1			1	1
8131				1			1	1
15744				1			1	1
16298				1			1	1
16562				1			1	1
16567				1			1	1
345					1		1	1
393					1		1	1
421					1		1	1
1718					1		1	1
5150					1		1	1
5331					1		1	1
7593					1		1	1
10643					1		1	1
13397					1		1	1
16558					1		1	1
16566					1		1	1
117						1	1	1
278						1	1	1
297						1	1	1
349						2	2	1
442						1	1	1
537						1	1	1
1178						1	1	1
1276						1	1	1
2518						1	1	1
3568						1	1	1
4774						1	1	1
6303						1	1	1
12668						1	1	1
16563						1	1	1

## Sheet: 6_Time_regions
Table 6: Distribution of ST in different sampling time points in each region
	Region A						Region B						Region C
ST	June/July_2023	August_2023	October_2023	December_2023	February_2024	April_2024	June/July_2023	August_2023	October_2023	December_2023	February_2024	April_2024	June/July_2023	August_2023	October_2023	December_2023	February_2024	April_2024	No. of isolates
10		1		5		2	1	4	6	3	2	2	3	4	4	2	2	3	44
12					1	1										1	1		4
23				1															1
31														1					1
34							1	1						1					3
38		2	3	5	4	3	1	5	5	3	1	5	4	3	5	2	1		52
43								1											1
44		9						1											10
46	1		5																6
48				1															1
58	2	1	1			1						3		2		1	1	1	13
69	4		2		1	1		2	3	2	2	1		2	2	2	3	3	30
73			2		1														3
88				1	1	1		1				1							5
90			1	1	1			1									1		5
93							2				1								3
95			1		1										1	1		2	6
101	1																		1
117												1							1
127										1									1
130		2						1											3
131	2	1	3	2	1	6		1	4	5	7	4		8	3	5	3	4	59
136										1		1							2
155				1			3					1		1					6
162	1			1									1		1				4
165										1									1
167															1	3			4
176										1									1
181														1					1
182														1				1	2
191														1					1
200		1																	1
206		1																	1
216	1	2																	3
219			4					1								1		1	7
224			2				1		2						1				6
226			2					1	2	1				1	2				9
278																		1	1
297						1													1
316								1											1
345											1								1
349																		2	2
354		1																	1
357				2															2
393											1								1
394		1			1			1		1					1	1			6
398									1										1
405														1	1				2
410			1									2			2	2			7
414									1							1			2
421					1														1
442												1							1
457	1			1	1			1											4
515									1			1							2
517	1			1								1		2					5
533														1					1
537																		1	1
538				1										1					2
540		5			1									2	5	1	1		15
616	1	1												1					3
636	2	1		1	1					1	2	1				4			13
640																2		1	3
744	2			4	1			1				3			2	1			14
746				1															1
847													1						1
940				1															1
978														1					1
1049							1												1
1147		1																	1
1178												1							1
1193	1			2	2		3	1	4	2	2	1	1			1		4	24
1196														2					2
1276						1													1
1288														1					1
1380													1						1
1431							1		2		1	2		1	1	1		1	10
1433		2																	2
1640							1												1
1718																	1		1
1722				1					1		2								4
1838			1																1
1844			2																2
2040			1					2						2					5
2067			1																1
2163									1										1
2179		1	1	1			2	3	2	2	2	2							16
2485	1																		1
2518																		1	1
2521															1				1
2853							1			2									3
3202		1																	1
3268				1															1
3568						1													1
3587										1									1
3877													1						1
4481															1				1
4598																1			1
4741		1																	1
4774						1													1
5150											1								1
5331																	1		1
5584										1									1
5759	1																		1
5846													6	1					7
6303												1							1
6396			1														1		2
7401						1		1									1	1	4
7593					1														1
7937																1			1
8131										1									1
10643											1								1
10936														2	1				3
12548							1	11											12
12637									2			1							3
12668						1													1
12779																2			2
13397											1								1
13823														1					1
15455		1																	1
15744				1															1
16228														1					1
16298																1			1
16433	1		2	2	3	3													11
16434	1																		1
16437						1	1												2
16469							1												1
16558																	1		1
16559																1	1		2
16561	2																		2
16562										1									1
16563																		1	1
16566																	1		1
16567																1			1
16568							1												1
