# Supplementary material for: Diversity of ESBL-producing E. coli in various water and sediment types
Source: PLoS One. 2025 Dec 9;20(12):e0338703. doi: 10.1371/journal.pone.0338703 (PMC12688148; doi:10.1371/journal.pone.0338703)
Supplement: S3 File — Table 2: MST clonal groups found in different regions. Table 3: MST clonal groups found in different aquatic environments and WWTP influent samples. Table 4: MST clonal groups found in different sampling time points. Table 5: MST clonal groups found in all sampling site across three different regions. Table 6: MST clonal groups found in each sample type in each region. Table 7: MST clonal groups found in different aquatic environments and WWTP influent samples in each region. Table 8: MST clonal groups found in each sampling time point in each region. (XLSX) [file pone.0338703.s009.xlsx]

## Sheet: 1_Source
Table 1: MST clonal groups found in each sample type: sediment, water and WWTP
MST	ST	Sediment	Water	WWTP	No. of isolates	Count
MST_1	2179	4	7	4	15	3
MST_3	1193	2	8	1	11	3
MST_4	16433	3	6	2	11	3
MST_5	540	2	5	2	9	3
MST_7	636	1	4	2	7	3
MST_13	1431	1	1	2	4	3
MST_16	1431	1	1	2	4	3
MST_19	69	1	1	1	3	3
MST_32	517	1	1	1	3	3
MST_33	410	1	1	1	3	3
MST_2	12548	3	9		12	2
MST_6	44	4	5		9	2
MST_8	5846	2	5		7	2
MST_9	38	3	3		6	2
MST_10	10		5	1	6	2
MST_11	10		4	2	6	2
MST_12	38		3	2	5	2
MST_14	10		2	2	4	2
MST_15	540		2	2	4	2
MST_21	131	2	1		3	2
MST_23	58	2	1		3	2
MST_20	131	1	2		3	2
MST_24	2853	1	2		3	2
MST_26	216	1	2		3	2
MST_30	636	1	2		3	2
MST_34	744	1	2		3	2
MST_37	155	1	2		3	2
MST_17	38	1		2	3	2
MST_18	69		2	1	3	2
MST_28	226		1	2	3	2
MST_29	131		2	1	3	2
MST_47	69	1	1		2	2
MST_49	226	1	1		2	2
MST_56	1193	1	1		2	2
MST_61	16561	1	1		2	2
MST_65	1844	1	1		2	2
MST_70	46	1	1		2	2
MST_62	2040	1		1	2	2
MST_66	16559	1		1	2	2
MST_78	131	1		1	2	2
MST_86	410	1		1	2	2
MST_89	219	1		1	2	2
MST_41	10		1	1	2	2
MST_52	131		1	1	2	2
MST_59	16437		1	1	2	2
MST_60	616		1	1	2	2
MST_64	224		1	1	2	2
MST_84	90		1	1	2	2
MST_27	69	3			3	1
MST_42	10	2			2	1
MST_76	131	2			2	1
MST_83	58	2			2	1
MST_88	1196	2			2	1
MST_25	744		3		3	1
MST_35	46		3		3	1
MST_38	1433		2		2	1
MST_39	744		2		2	1
MST_40	93		2		2	1
MST_43	38		2		2	1
MST_44	38		2		2	1
MST_45	38		2		2	1
MST_51	131		2		2	1
MST_54	131		2		2	1
MST_68	1722		2		2	1
MST_69	457		2		2	1
MST_71	38		2		2	1
MST_72	349		2		2	1
MST_74	10936		2		2	1
MST_75	131		2		2	1
MST_77	131		2		2	1
MST_79	131		2		2	1
MST_80	131		2		2	1
MST_81	12637		2		2	1
MST_82	58		2		2	1
MST_85	88		2		2	1
MST_46	38			2	2	1
MST_48	130			2	2	1
MST_50	131			2	2	1
MST_53	131			2	2	1
MST_55	357			2	2	1
MST_57	136			2	2	1
MST_58	95			2	2	1
MST_63	224			2	2	1
MST_67	219			2	2	1
MST_73	69			2	2	1
MST_87	2040			2	2	1
MST_22	640			3	3	1
MST_31	73			3	3	1
MST_36	167			3	3	1

## Sheet: 2_Regions
Table 2: MST clonal groups found in different regions
MST	ST	Region A	Region B	Region C	Count
MST_7	636	4	2	1	3
MST_10	10	1	2	3	3
MST_12	38	1	1	3	3
MST_11	10	3	3		2
MST_1	2179	2	13		2
MST_29	131	2	1		2
MST_3	1193	2	9		2
MST_59	16437	1	1		2
MST_67	219	1	1		2
MST_9	38	5		1	2
MST_33	410	1		2	2
MST_44	38	1		1	2
MST_5	540	1		8	2
MST_52	131	1		1	2
MST_62	2040	1		1	2
MST_14	10		2	2	2
MST_18	69		1	2	2
MST_19	69		1	2	2
MST_32	517		1	2	2
MST_45	38		1	1	2
MST_4	16433	11			1
MST_6	44	9			1
MST_15	540	4			1
MST_17	38	3			1
MST_20	131	3			1
MST_21	131	3			1
MST_23	58	3			1
MST_26	216	3			1
MST_27	69	3			1
MST_31	73	3			1
MST_34	744	3			1
MST_35	46	3			1
MST_38	1433	2			1
MST_39	744	2			1
MST_42	10	2			1
MST_43	38	2			1
MST_47	69	2			1
MST_48	130	2			1
MST_49	226	2			1
MST_55	357	2			1
MST_56	1193	2			1
MST_60	616	2			1
MST_61	16561	2			1
MST_63	224	2			1
MST_65	1844	2			1
MST_69	457	2			1
MST_70	46	2			1
MST_78	131	2			1
MST_84	90	2			1
MST_85	88	2			1
MST_89	219	2			1
MST_2	12548		12		1
MST_16	1431		4		1
MST_24	2853		3		1
MST_25	744		3		1
MST_28	226		3		1
MST_37	155		3		1
MST_40	93		2		1
MST_46	38		2		1
MST_51	131		2		1
MST_54	131		2		1
MST_57	136		2		1
MST_64	224		2		1
MST_68	1722		2		1
MST_71	38		2		1
MST_73	69		2		1
MST_75	131		2		1
MST_79	131		2		1
MST_81	12637		2		1
MST_82	58		2		1
MST_86	410		2		1
MST_87	2040		2		1
MST_8	5846			7	1
MST_13	1431			4	1
MST_22	640			3	1
MST_30	636			3	1
MST_36	167			3	1
MST_41	10			2	1
MST_50	131			2	1
MST_53	131			2	1
MST_58	95			2	1
MST_66	16559			2	1
MST_72	349			2	1
MST_74	10936			2	1
MST_76	131			2	1
MST_77	131			2	1
MST_80	131			2	1
MST_83	58			2	1
MST_88	1196			2	1

## Sheet: 3_Aquatic environment
Table 3: MST clonal groups found in different aquatic environments and WWTP influent samples
MST	ST	River upstream	River downstream	River agricultural	Tributary	Reservoir	Gravel pit	Pond	WWTP	No. of isolates	Count
MST_4	16433	5	2	1	1				2	11	5
MST_7	636	1	3	1					2	7	4
MST_9	38	2	2	1	1					6	4
MST_5	540	1	1		5				2	9	4
MST_3	1193	7	2			1			1	11	4
MST_2	12548	5	6			1				12	3
MST_30	636	1	1			1				3	3
MST_29	131	1		1					1	3	3
MST_33	410	1				1			1	3	3
MST_10	10	3				2			1	6	3
MST_1	2179		10	1					4	15	3
MST_11	10		3	1					2	6	3
MST_15	540		1	1					2	4	3
MST_16	1431		1			1			2	4	3
MST_18	69		1			1			1	3	3
MST_19	69		1					1	1	3	3
MST_76	131	1	1							2	2
MST_45	38	1	1							2	2
MST_56	1193	1	1							2	2
MST_6	44	5		4						9	2
MST_70	46	1			1					2	2
MST_24	2853	1				2				3	2
MST_14	10	2							2	4	2
MST_21	131		1	2						3	2
MST_20	131		2	1						3	2
MST_26	216		2	1						3	2
MST_34	744		2	1						3	2
MST_35	46		2	1						3	2
MST_47	69		1	1						2	2
MST_61	16561		1	1						2	2
MST_8	5846		1		6					7	2
MST_68	1722		1			1				2	2
MST_12	38		3						2	5	2
MST_13	1431		2						2	4	2
MST_32	517		2						1	3	2
MST_17	38		1						2	3	2
MST_28	226		1						2	3	2
MST_41	10		1						1	2	2
MST_52	131		1						1	2	2
MST_59	16437		1						1	2	2
MST_66	16559		1						1	2	2
MST_86	410		1						1	2	2
MST_89	219		1						1	2	2
MST_60	616			1					1	2	2
MST_62	2040			1					1	2	2
MST_78	131			1					1	2	2
MST_84	90			1					1	2	2
MST_64	224					1			1	2	2
MST_40	93	2								2	1
MST_42	10	2								2	1
MST_69	457	2								2	1
MST_71	38	2								2	1
MST_75	131	2								2	1
MST_77	131	2								2	1
MST_82	58	2								2	1
MST_23	58		3							3	1
MST_25	744		3							3	1
MST_38	1433		2							2	1
MST_39	744		2							2	1
MST_43	38		2							2	1
MST_44	38		2							2	1
MST_49	226		2							2	1
MST_54	131		2							2	1
MST_65	1844		2							2	1
MST_74	10936		2							2	1
MST_79	131		2							2	1
MST_81	12637		2							2	1
MST_83	58		2							2	1
MST_27	69			3						3	1
MST_72	349				2					2	1
MST_80	131				2					2	1
MST_88	1196				2					2	1
MST_51	131					2				2	1
MST_85	88					2				2	1
MST_37	155						3			3	1
MST_22	640								3	3	1
MST_31	73								3	3	1
MST_36	167								3	3	1
MST_46	38								2	2	1
MST_48	130								2	2	1
MST_50	131								2	2	1
MST_53	131								2	2	1
MST_55	357								2	2	1
MST_57	136								2	2	1
MST_58	95								2	2	1
MST_63	224								2	2	1
MST_67	219								2	2	1
MST_73	69								2	2	1
MST_87	2040								2	2	1

## Sheet: 4_Time
Table 4: MST clonal groups found in different sampling time points
MST	ST	June/July_2023	August_2023	October_2023	December_2023	February_2024	April_2024	Sum	Count
MST_1	2179	2	4	2	3	2	2	15	6
MST_12	38	1	1	1	1	1		5	5
MST_4	16433	1		2	2	3	3	11	5
MST_7	636	2	1		3	1		7	4
MST_10	10	2	2		1		1	6	4
MST_3	1193	3		4	3		1	11	4
MST_16	1431	1		1		1	1	4	4
MST_5	540		2	5	1	1		9	4
MST_13	1431		1	1	1		1	4	4
MST_11	10			2	1	1	2	6	4
MST_9	38		1		2	3		6	3
MST_14	10		2			1	1	4	3
MST_19	69			1	1	1		3	3
MST_29	131			1		1	1	3	3
MST_2	12548	1	11					12	2
MST_26	216	1	2					3	2
MST_8	5846	6	1					7	2
MST_23	58	2	1					3	2
MST_41	10	1	1					2	2
MST_60	616	1	1					2	2
MST_21	131	1		2				3	2
MST_64	224	1		1				2	2
MST_24	2853	1			2			3	2
MST_20	131	1					2	3	2
MST_44	38	1					1	2	2
MST_59	16437	1					1	2	2
MST_62	2040		1	1				2	2
MST_67	219		1	1				2	2
MST_32	517		2				1	3	2
MST_43	38		1				1	2	2
MST_17	38			2	1			3	2
MST_28	226			2	1			3	2
MST_33	410			2	1			3	2
MST_52	131			1	1			2	2
MST_31	73			2		1		3	2
MST_51	131				1	1		2	2
MST_54	131				1	1		2	2
MST_66	16559				1	1		2	2
MST_69	457				1	1		2	2
MST_84	90				1	1		2	2
MST_22	640				2		1	3	2
MST_50	131				1		1	2	2
MST_57	136				1		1	2	2
MST_58	95				1		1	2	2
MST_78	131				1		1	2	2
MST_85	88				1		1	2	2
MST_18	69					2	1	3	2
MST_75	131					1	1	2	2
MST_27	69	3						3	1
MST_37	155	3						3	1
MST_39	744	2						2	1
MST_40	93	2						2	1
MST_61	16561	2						2	1
MST_6	44		9					9	1
MST_15	540		4					4	1
MST_38	1433		2					2	1
MST_46	38		2					2	1
MST_48	130		2					2	1
MST_53	131		2					2	1
MST_74	10936		2					2	1
MST_76	131		2					2	1
MST_77	131		2					2	1
MST_83	58		2					2	1
MST_87	2040		2					2	1
MST_88	1196		2					2	1
MST_35	46			3				3	1
MST_45	38			2				2	1
MST_47	69			2				2	1
MST_49	226			2				2	1
MST_63	224			2				2	1
MST_65	1844			2				2	1
MST_70	46			2				2	1
MST_71	38			2				2	1
MST_73	69			2				2	1
MST_80	131			2				2	1
MST_81	12637			2				2	1
MST_89	219			2				2	1
MST_30	636				3			3	1
MST_34	744				3			3	1
MST_36	167				3			3	1
MST_42	10				2			2	1
MST_55	357				2			2	1
MST_79	131				2			2	1
MST_56	1193					2		2	1
MST_68	1722					2		2	1
MST_25	744						3	3	1
MST_72	349						2	2	1
MST_82	58						2	2	1
MST_86	410						2	2	1

## Sheet: 5_Location
Table 5: MST clonal groups found in all sampling site across three different regions
		Region A										Region B										Region C
MST	ST	MS1	MS2	MS3	MS4	MS5	MS6	MS7	MS8	MS9	MS10	MB1	MB2	MB3	MB4	MB5	MB6	MB7	MB8	MB9	MB10	KR1	KR2	KR3	KR4	KR5	KR6	KR7	KR8	No. of isolates	Count
MST_3	1193			1							1	4	3					1	1											11	6
MST_4	16433		5	1	1			1	1		2																			11	6
MST_1	2179				1				1							8		1			4									15	5
MST_5	540										1													1	1	5			1	9	5
MST_7	636			3					1			1									1								1	7	5
MST_10	10	1											1						1						2				1	6	5
MST_2	12548											5				3		3	1											12	4
MST_11	10								1		2					2		1												6	4
MST_9	38		2	2					1														1							6	4
MST_12	38				1											1								1					2	5	4
MST_14	10											1	1																2	4	3
MST_15	540			1					1		2																			4	3
MST_16	1431															1			1		2									4	3
MST_18	69																		1								1		1	3	3
MST_19	69													1													1		1	3	3
MST_20	131			1	1				1																					3	3
MST_29	131								1		1	1																		3	3
MST_30	636																							1	1			1		3	3
MST_33	410		1																									1	1	3	3
MST_34	744			1	1				1																					3	3
MST_6	44		5						4																					9	2
MST_8	5846																						6				1			7	2
MST_13	1431																										2		2	4	2
MST_17	38				1						2																			3	2
MST_21	131			1					2																					3	2
MST_24	2853											1							2											3	2
MST_25	744															2		1												3	2
MST_26	216			2					1																					3	2
MST_28	226																	1			2									3	2
MST_32	517																				1			2						3	2
MST_35	46			2					1																					3	2
MST_39	744			1	1																									2	2
MST_41	10																										1		1	2	2
MST_44	38			1																							1			2	2
MST_45	38											1															1			2	2
MST_47	69				1				1																					2	2
MST_52	131										1																1			2	2
MST_56	1193		1		1																									2	2
MST_59	16437										1							1												2	2
MST_60	616								1		1																			2	2
MST_61	16561			1					1																					2	2
MST_62	2040								1																				1	2	2
MST_64	224																		1		1									2	2
MST_66	16559																										1		1	2	2
MST_67	219										1										1									2	2
MST_68	1722																	1	1											2	2
MST_70	46		1					1																						2	2
MST_71	38											1	1																	2	2
MST_75	131											1	1																	2	2
MST_76	131																							1	1					2	2
MST_78	131								1		1																			2	2
MST_84	90								1		1																			2	2
MST_86	410															1					1									2	2
MST_89	219			1							1																			2	2
MST_22	640																												3	3	1
MST_23	58				3																									3	1
MST_27	69								3																					3	1
MST_31	73										3																			3	1
MST_36	167																												3	3	1
MST_37	155																			3										3	1
MST_38	1433				2																									2	1
MST_40	93											2																		2	1
MST_42	10		2																											2	1
MST_43	38				2																									2	1
MST_46	38																				2									2	1
MST_48	130										2																			2	1
MST_49	226			2																										2	1
MST_50	131																												2	2	1
MST_51	131																		2											2	1
MST_53	131																												2	2	1
MST_54	131																	2												2	1
MST_55	357										2																			2	1
MST_57	136																				2									2	1
MST_58	95																												2	2	1
MST_63	224										2																			2	1
MST_65	1844				2																									2	1
MST_69	457		2																											2	1
MST_72	349																						2							2	1
MST_73	69																				2									2	1
MST_74	10936																										2			2	1
MST_77	131																								2					2	1
MST_79	131																	2												2	1
MST_80	131																						2							2	1
MST_81	12637																	2												2	1
MST_82	58											2																		2	1
MST_83	58																										2			2	1
MST_85	88	2																												2	1
MST_87	2040																				2									2	1
MST_88	1196																						2							2	1

## Sheet: 6_Regions_source
Table 6: MST clonal groups found in each sample type in each region
		Region A			Region B			Region C
MST	ST	Sediment	Water	WWTP	Sediment	Water	WWTP	Sediment	Water	WWTP	No. of isolates
MST_1	2179	1	1		3	6	4				15
MST_2	12548				3	9					12
MST_3	1193	1		1	1	8					11
MST_4	16433	3	6	2							11
MST_5	540			1				2	5	1	9
MST_6	44	4	5								9
MST_7	636	1	3			1	1			1	7
MST_8	5846							2	5		7
MST_10	10		1			2			2	1	6
MST_11	10		1	2		3					6
MST_9	38	3	2						1		6
MST_12	38		1			1			1	2	5
MST_13	1431							1	1	2	4
MST_14	10					2				2	4
MST_15	540		2	2							4
MST_16	1431				1	1	2				4
MST_17	38	1		2							3
MST_18	69					1			1	1	3
MST_19	69					1		1		1	3
MST_20	131	1	2								3
MST_21	131	2	1								3
MST_22	640									3	3
MST_23	58	2	1								3
MST_24	2853				1	2					3
MST_25	744					3					3
MST_26	216	1	2								3
MST_27	69	3									3
MST_28	226					1	2				3
MST_29	131		1	1		1					3
MST_30	636							1	2		3
MST_31	73			3							3
MST_32	517						1	1	1		3
MST_33	410		1					1		1	3
MST_34	744	1	2								3
MST_35	46		3								3
MST_36	167									3	3
MST_37	155				1	2					3
MST_38	1433		2								2
MST_39	744		2								2
MST_40	93					2					2
MST_41	10								1	1	2
MST_42	10	2									2
MST_43	38		2								2
MST_44	38		1						1		2
MST_45	38					1			1		2
MST_46	38						2				2
MST_47	69	1	1								2
MST_48	130			2							2
MST_49	226	1	1								2
MST_50	131									2	2
MST_51	131					2					2
MST_52	131			1					1		2
MST_53	131									2	2
MST_54	131					2					2
MST_55	357			2							2
MST_56	1193	1	1								2
MST_57	136						2				2
MST_58	95									2	2
MST_59	16437			1		1					2
MST_60	616		1	1							2
MST_61	16561	1	1								2
MST_62	2040	1								1	2
MST_63	224			2							2
MST_64	224					1	1				2
MST_65	1844	1	1								2
MST_66	16559							1		1	2
MST_67	219			1			1				2
MST_68	1722					2					2
MST_69	457		2								2
MST_70	46	1	1								2
MST_71	38					2					2
MST_72	349								2		2
MST_73	69						2				2
MST_74	10936								2		2
MST_75	131					2					2
MST_76	131							2			2
MST_77	131								2		2
MST_78	131	1		1							2
MST_79	131					2					2
MST_80	131								2		2
MST_81	12637					2					2
MST_82	58					2					2
MST_83	58							2			2
MST_84	90		1	1							2
MST_85	88		2								2
MST_86	410				1		1				2
MST_87	2040						2				2
MST_88	1196							2			2
MST_89	219	1		1							2

## Sheet: 7_Regions_aquatic_environment
Table 7: MST clonal groups found in different aquatic environments and WWTP influent samples in each region
MST	ST	Region A							Region B						Region C					No. of isolates
		River upstream	River downstream	River agricultural	Tributary	Reservoir	Gravel pit	WWTP	River upstream	River downstream	Reservoir	Gravel pit	Pond	WWTP	River upstream	River downstream	Tributary	Reservoir	WWTP
MST_1	2179		1	1						9				4						15
MST_2	12548								5	6	1									12
MST_3	1193		1					1	7	1	1									11
MST_4	16433	5	2	1	1			2												11
MST_5	540							1							1	1	5		1	9
MST_6	44	5		4																9
MST_7	636		3	1					1					1					1	7
MST_8	5846															1	6			7
MST_10	10					1			1		1				2				1	6
MST_11	10			1				2		3										6
MST_9	38	2	2	1													1			6
MST_12	38		1							1						1			2	5
MST_13	1431															2			2	4
MST_14	10								2										2	4
MST_15	540		1	1				2												4
MST_16	1431									1	1			2						4
MST_17	38		1					2												3
MST_18	69										1					1			1	3
MST_19	69												1			1			1	3
MST_20	131		2	1																3
MST_21	131		1	2																3
MST_22	640																		3	3
MST_23	58		3																	3
MST_24	2853								1		2									3
MST_25	744									3										3
MST_26	216		2	1																3
MST_27	69			3																3
MST_28	226									1				2						3
MST_29	131			1				1	1											3
MST_30	636														1	1		1		3
MST_31	73							3												3
MST_32	517													1		2				3
MST_33	410	1																1	1	3
MST_34	744		2	1																3
MST_35	46		2	1																3
MST_36	167																		3	3
MST_37	155											3								3
MST_38	1433		2																	2
MST_39	744		2																	2
MST_40	93								2											2
MST_41	10															1			1	2
MST_42	10	2																		2
MST_43	38		2																	2
MST_44	38		1													1				2
MST_45	38								1							1				2
MST_46	38													2						2
MST_47	69		1	1																2
MST_48	130							2												2
MST_49	226		2																	2
MST_50	131																		2	2
MST_51	131										2									2
MST_52	131							1								1				2
MST_53	131																		2	2
MST_54	131									2										2
MST_55	357							2												2
MST_56	1193	1	1																	2
MST_57	136													2						2
MST_58	95																		2	2
MST_59	16437							1		1										2
MST_60	616			1				1												2
MST_61	16561		1	1																2
MST_62	2040			1															1	2
MST_63	224							2												2
MST_64	224										1			1						2
MST_65	1844		2																	2
MST_66	16559															1			1	2
MST_67	219							1						1						2
MST_68	1722									1	1									2
MST_69	457	2																		2
MST_70	46	1			1															2
MST_71	38								2											2
MST_72	349																2			2
MST_73	69													2						2
MST_74	10936															2				2
MST_75	131								2											2
MST_76	131														1	1				2
MST_77	131														2					2
MST_78	131			1				1												2
MST_79	131									2										2
MST_80	131																2			2
MST_81	12637									2										2
MST_82	58								2											2
MST_83	58															2				2
MST_84	90			1				1												2
MST_85	88					2														2
MST_86	410									1				1						2
MST_87	2040													2						2
MST_88	1196																2			2
MST_89	219		1					1												2

## Sheet: 8_Regions_times
Table 8: MST clonal groups found in each sampling time point in each region
		Region A						Region B						Region C						No. of isolates
MST	ST	June/July_2023	August_2023	October_2023	December_2023	February_2024	April_2024	June/July_2023	August_2023	October_2023	December_2023	February_2024	April_2024	June/July_2023	August_2023	October_2023	December_2023	February_2024	April_2024
MST_1	2179		1		1			2	3	2	2	2	2							15
MST_2	12548							1	11											12
MST_3	1193				2			3		4	1		1							11
MST_4	16433	1		2	2	3	3													11
MST_5	540					1									2	5	1			9
MST_6	44		9																	9
MST_7	636	2	1		1						1	1					1			7
MST_8	5846													6	1					7
MST_10	10				1				2					2					1	6
MST_11	10				1		2			2		1								6
MST_9	38				2	3									1					6
MST_12	38		1									1		1		1	1			5
MST_13	1431														1	1	1		1	4
MST_14	10								2									1	1	4
MST_15	540		4																	4
MST_16	1431							1		1		1	1							4
MST_17	38			2	1															3
MST_18	69											1						1	1	3
MST_19	69									1							1	1		3
MST_20	131	1					2													3
MST_21	131	1		2																3
MST_22	640																2		1	3
MST_23	58	2	1																	3
MST_24	2853							1			2									3
MST_25	744												3							3
MST_26	216	1	2																	3
MST_27	69	3																		3
MST_28	226									2	1									3
MST_29	131					1	1			1										3
MST_30	636																3			3
MST_31	73			2		1														3
MST_32	517												1		2					3
MST_33	410			1												1	1			3
MST_34	744				3															3
MST_35	46			3																3
MST_36	167																3			3
MST_37	155							3												3
MST_38	1433		2																	2
MST_39	744	2																		2
MST_40	93							2												2
MST_41	10													1	1					2
MST_42	10				2															2
MST_43	38		1				1													2
MST_44	38						1							1						2
MST_45	38									1						1				2
MST_46	38								2											2
MST_47	69			2																2
MST_48	130		2																	2
MST_49	226			2																2
MST_50	131																1		1	2
MST_51	131										1	1								2
MST_52	131			1													1			2
MST_53	131														2					2
MST_54	131										1	1								2
MST_55	357				2															2
MST_56	1193					2														2
MST_57	136										1		1							2
MST_58	95																1		1	2
MST_59	16437						1	1												2
MST_60	616	1	1																	2
MST_61	16561	2																		2
MST_62	2040			1											1					2
MST_63	224			2																2
MST_64	224							1		1										2
MST_65	1844			2																2
MST_66	16559																1	1		2
MST_67	219			1					1											2
MST_68	1722											2								2
MST_69	457				1	1														2
MST_70	46			2																2
MST_71	38									2										2
MST_72	349																		2	2
MST_73	69									2										2
MST_74	10936														2					2
MST_75	131											1	1							2
MST_76	131														2					2
MST_77	131														2					2
MST_78	131				1		1													2
MST_79	131										2									2
MST_80	131															2				2
MST_81	12637									2										2
MST_82	58												2							2
MST_83	58														2					2
MST_84	90				1	1														2
MST_85	88				1		1													2
MST_86	410												2							2
MST_87	2040								2											2
MST_88	1196														2					2
MST_89	219			2																2
