# Supplementary material for: Diversity of ESBL-producing E. coli in various water and sediment types
Source: PLoS One. 2025 Dec 9;20(12):e0338703. doi: 10.1371/journal.pone.0338703 (PMC12688148; doi:10.1371/journal.pone.0338703)
Supplement: S4 File — Table 2: Distribution of ESBL genes across different sample types in each region. Table 3: Distribution of ESBL genes across different aquatic environments and WWTP influent. (XLSX) [file pone.0338703.s010.xlsx]

## Sheet: 1_Source
Table 1: Distribution of ESBL genes across different sample types: sediment, water and WWTP influents.
ESBL	Sediment	Water	WWTP	Sum	Count
CTX-M-15	71	170	90	331	3
CTX-M-1	22	39	24	85	3
CTX-M-14	8	22	12	42	3
CTX-M-27	11	21	9	41	3
CTX-M-65	6	9	4	19	3
CTX-M-55	5	7	5	17	3
CTX-M-3	3	11	2	16	3
CTX-M-8	2	1		3	2
SHV-12	2		1	3	2
CTX-M-32		2	1	3	2
CTX-M-2			2	2	1
CTX-M			1	1	1
CTX-M-9			1	1	1
CTX-M-231		4		4	1

## Sheet: 2_Source_regions
Table 2: Distribution of ESBL genes across different sample types in each region
	Region A			Region B			Region C
ESBL	Sediment	Water	WWTP	Sediment	Water	WWTP	Sediment	Water	WWTP	Sum	Count
CTX-M-15	33	50	22	15	66	29	23	54	39	331	9
CTX-M-1	11	14	12	5	13	2	6	12	10	85	9
CTX-M-14	6	5	4	1	6	5	1	11	3	42	9
CTX-M-27	2	5	3	2	8	5	7	8	1	41	9
CTX-M-55	1	1	1	2	4	2	2	2	2	17	9
CTX-M-3	2	2	1	1	8			1	1	16	7
CTX-M-65	2	1		4	8	4				19	5
CTX-M-32		1	1		1					3	3
SHV-12	1			1					1	3	3
CTX-M-231					1			3		4	2
CTX-M-8	2	1								3	2
CTX-M-2			2							2	1
CTX-M						1				1	1
CTX-M-9			1							1	1

## Sheet: 3_Aquatic environments
Table 3: Distribution of ESBL genes across different aquatic environments and WWTP influent
MST	Gravel pit	Pond	Reservoir	River agricultural	River downstream	River upstream	Tributary	WWTP	Sum	Count
CTX-M-1	3		9	5	25	10	9	24	85	7
CTX-M-15		1	18	22	117	61	22	90	331	7
CTX-M-14			3	3	9	11	4	12	42	6
CTX-M-27			3	2	8	14	5	9	41	6
CTX-M-3			2	1	4	7		2	16	5
CTX-M-55			1		10	1		5	17	4
CTX-M-65	3			2	10			4	19	4
CTX-M-32				1		1		1	3	3
CTX-M-231					3	1			4	2
CTX-M-8				2	1				3	2
SHV-12					2			1	3	2
CTX-M								1	1	1
CTX-M-2								2	2	1
CTX-M-9								1	1	1
