# Supplementary material for: Diversity of ESBL-producing E. coli in various water and sediment types
Source: PLoS One. 2025 Dec 9;20(12):e0338703. doi: 10.1371/journal.pone.0338703 (PMC12688148; doi:10.1371/journal.pone.0338703)
Supplement: S5 File — (XLSX) [file pone.0338703.s011.xlsx]

## Sheet: 1_One-sided z-test
Table 1: Significance of differences in the ability of different sample types and their combinations to detect overall ST, ESBL, and plasmid diversity of ESBL-producing E. coli
Comparison	ST	ESBL	Plasmids
	p values
Sediment < Water	0.0137201	0.342867	0.288707
Sediment < WWTP	0.769454	0.0952151	0.643186
Sediment < Sediment+water	9.75803e-10	0.00680917	4.17576e-09
Sediment < Sediment+WWTP	3.53859e-05	0.00680917	4.17576e-09
Sediment < WWTP+water	5.32622e-09	0.00680917	4.17576e-09
WWTP < Water	0.0016765	0.821509	0.177921
Water < Sediment+water	4.52501e-05	0.0153768	4.79854e-08
Water < Sediment+WWTP	0.0358412	0.0153768	4.79854e-08
Water < WWTP+water	0.000148836	0.0153768	4.79854e-08
WWTP < Sediment+water	1.18872e-11	0.0711066	7.54865e-10
WWTP < Sediment+WWTP	1.40049e-06	0.0711066	7.54865e-10
WWTP < WWTP+water	7.54916e-11	0.0711066	7.54865e-10
Sediment+WWTP < Sediment+water	0.015356	NA	NA
Sediment+water < WWTP+water	0.62309	NA	NA
Sediment+WWTP < WWTP+water	0.0319624	NA	NA
